# Supplementary material for: The CsrA-FliW network controls polar localization of the dual-function flagellin mRNA in Campylobacter jejuni
Source: Nat Commun. 2016 May 27;7:11667. doi: 10.1038/ncomms11667 (PMC4894983; doi:10.1038/ncomms11667)
Supplement: Supplementary Data 1 — Potential CsrA targets from C. jejuni NCTC11168. [file ncomms11667-s2.xlsx]

## Sheet: Sheet1
Supplementary Data 1 - Potential CsrA targets from C. jejuni NCTC11168
5'UTRs and ORFs from C. jejuni NCTC11168 with more than 5-fold enrichment in the CsrA coIP compared to the WT coIP (control). For 17 of the 154 mRNAs with >5-fold enrichment, both the 5’UTR and coding sequences (CDS) were co-purified , with some having potentially shared CsrA binding sites.
						cDNA reads mapped
Gene	Name	Strand	Type	Start	End	WT coIP	CsrA-3XFLAG coIP	Enrichment	log2Enrichment
Cj0040		+	5'-UTR	59125	59153	9.51392	3389	356.216	8.47661
Cj0547	flaG	+	5'-UTR	510149	510183	32.0014	11077	346.142	8.43522
Cj1249		+	5'-UTR	1178066	1178086	1.7298	566	327.205	8.35405
Cj1339c	flaA	-	5'-UTR	1270994	1270951	2277.29	693471	304.517	8.25038
Cj0687c	flgH	-	5'-UTR	641959	641801	9.51392	1911	200.865	7.65008
Cj1462	flgI	+	5'-UTR	1398444	1398467	33.7312	5750	170.466	7.41334
Cj1655c		-	5'-UTR	1579683	1579635	23.3524	3208	137.374	7.10197
Cj1339c	flaA	-	ORF	1270950	1269232	4264.83	473588	111.045	6.795
Cj1293	pseB	+	5'-UTR	1224823	1224848	20.7577	2298	110.707	6.7906
Cj0040	Cj0040	+	ORF	59154	59477	83.8955	9277	110.579	6.78893
Cj1720		+	5'-UTR	1632224	1632247	13.8384	1255	90.6899	6.50287
Cj1206c	ftsY	-	ORF	1136315	1135449	210.171	18420	87.6432	6.45357
Cj0547	flaG	+	ORF	510184	510549	250.822	18150	72.3625	6.17717
Cj1222c	dccS	-	ORF	1152345	1151155	46.7047	3222	68.9869	6.10825
Cj1729c	flgE	-	ORF	1640701	1638104	1530.01	104324	68.1854	6.09139
Cj1124c	pglC	-	ORF	1056846	1056244	27.6769	1772	64.0248	6.00056
Cj1338c	flaB	-	5'-UTR	1269112	1269087	15.5682	915	58.7737	5.8771
Cj1462	flgI	+	ORF	1398468	1399514	229.199	12087	52.7361	5.72072
Cj1406c		-	5'-UTR	1339742	1339713	0.864902	45	52.0292	5.70125
Cj1277c		-	5'-UTR	1210458	1210430	3.45961	167	48.2715	5.5931
Cj1267c		-	5'-UTR	1198385	1198354	62.273	2814	45.1884	5.49788
Cj0697	flgG2	+	ORF	655202	656014	185.089	8133	43.9411	5.4575
Cj0016		+	5'-UTR	21135	21158	1.7298	76	43.9356	5.45732
Cj1431c	hddC	-	ORF	1366419	1364671	122.816	5349	43.553	5.4447
Cj1655c	nhaA1	-	ORF	1579634	1578486	154.818	6462	41.7395	5.38334
Cj1249		+	ORF	1178087	1179547	23.3524	804	34.4292	5.10556
Cj0309c		-	ORF	281625	281311	14.7033	485	32.9857	5.04377
Cj1416c		-	5'-UTR	1349684	1349613	2.59471	78	30.0614	4.90984
Cj0435		+	5'-UTR	403804	403834	5.18941	150	28.9051	4.85325
Cj0738		+	5'-UTR	692570	692725	0.864902	25	28.9051	4.85325
Cj0950c		-	5'-UTR	890826	890790	2.59471	72	27.7489	4.79436
Cj0842		+	ORF	789636	790121	36.3259	968	26.6477	4.73594
Cj1437c		-	ORF	1375020	1373917	157.412	4070	25.8557	4.69241
Cj0670	rpoN	+	ORF	624138	625388	70.0571	1747	24.9369	4.64021
Cj0508	pbpA	+	ORF	472703	474634	73.5167	1673	22.7569	4.50823
Cj0172c		-	ORF	169012	167807	423.802	9459	22.3195	4.48023
Cj0509c	clpB	-	ORF	477235	474662	59.6783	1329	22.2695	4.477
Cj1152c	gmhB	-	ORF	1085297	1084737	58.8134	1302	22.138	4.46845
Cj0467		+	5'-UTR	431609	431661	6.05432	132	21.8026	4.44643
Cj0310c	Cj0310c	-	ORF	281967	281629	28.5418	606	21.2322	4.40818
Cj1064		+	5'-UTR	1001190	1001217	6.05432	128	21.142	4.40204
Cj0414		+	5'-UTR	380911	380936	2.59471	54	20.8117	4.37932
Cj0029		+	5'-UTR	37596	37666	0.864902	18	20.8117	4.37932
Cj0886c		-	5'-UTR	823610	823524	22.4875	460	20.456	4.35445
Cj1720		+	ORF	1632248	1632877	76.1114	1544	20.2861	4.34242
Cj0824	uppS	+	ORF	771964	772632	36.3259	731	20.1235	4.33081
Cj0687c	flgH	-	ORF	641800	641102	163.467	3288	20.1143	4.33015
Cj0208		+	ORF	204603	205694	9.51392	190	19.9708	4.31982
Cj0068	pspA	+	ORF	81044	81940	25.9471	510	19.6555	4.29686
Cj0380c		-	ORF	347908	347123	20.7577	396	19.0774	4.25379
Cj1432c		-	ORF	1369517	1366422	424.667	7531	17.7339	4.14844
Cj1064		+	ORF	1001218	1001837	25.0822	441	17.5823	4.13605
Cj1555c		-	ORF	1489596	1488961	24.2173	411	16.9715	4.08504
Cj0694		+	5'-UTR	651019	651042	13.8384	223	16.1146	4.0103
Cj0769c	flgA	-	ORF	720139	719477	25.9471	410	15.8015	3.98199
Cj0435	fabG	+	ORF	403835	404578	68.3273	1079	15.7916	3.98109
Cj0823		+	ORF	771343	771960	22.4875	347	15.4309	3.94775
Cj0394c		-	ORF	362335	361706	12.9735	199	15.339	3.93913
Cj0951c		-	ORF	891473	890799	5.18941	79	15.2233	3.92821
Cj0763c	cysE	-	ORF	714776	714138	44.11	661	14.9853	3.90548
Cj0464	recG	+	ORF	428752	430575	110.707	1647	14.8771	3.89502
Cj1599	hisB	+	ORF	1527630	1528688	126.276	1843	14.5951	3.86741
Cj1338c	flaB	-	ORF	1269086	1267368	1265.35	17880	14.1305	3.82074
Cj1155c		-	ORF	1088264	1085907	63.1379	880	13.9378	3.80093
Cj1394		+	ORF	1328292	1329659	6.05432	83	13.7093	3.77708
Cj0374		+	ORF	342115	342606	70.922	946	13.3386	3.73754
Cj0172c		-	5'-UTR	169136	169013	3.45961	44	12.7183	3.66883
Cj1052c		-	5'-UTR	989338	989230	1.7298	22	12.7183	3.66883
Cj0369c		-	ORF	338911	337535	208.441	2650	12.7134	3.66828
Cj0818		+	ORF	767555	767782	9.51392	118	12.4029	3.63261
Cj0238		+	ORF	220010	221893	66.5975	820	12.3128	3.62209
Cj0718	dnaE	+	ORF	671946	675548	367.583	4487	12.2068	3.60961
Cj0386	engA	+	ORF	351446	352828	95.1392	1153	12.1191	3.59921
Cj0995c	hemB	-	ORF	927152	926169	486.075	5693	11.7122	3.54994
Cj0977		+	ORF	911674	912252	96.0042	1109	11.5516	3.53002
Cj0108	atpC	+	ORF	115313	115702	67.4624	756	11.2063	3.48624
Cj1406c		-	ORF	1339712	1339362	12.1086	134	11.0665	3.46813
Cj0200c		-	ORF	196470	196123	117.627	1297	11.0265	3.4629
Cj0186c		-	5'-UTR	182820	182788	0.864902	9	10.4058	3.37932
Cj0337c		-	5'-UTR	305783	305715	8.64902	89	10.2902	3.3632
Cj0952c		-	ORF	892382	891663	67.4624	688	10.1983	3.35026
Cj0197c		-	5'-UTR	193645	193624	3.45961	35	10.1168	3.33868
Cj0107		+	5'-UTR	113705	113911	28.5418	287	10.0555	3.32991
Cj0853c	hemL	-	ORF	800921	799647	300.121	2975	9.91271	3.30928
Cj0499		+	ORF	463617	464102	33.7312	332	9.84254	3.29903
Cj1218c	ribA	-	ORF	1146483	1145872	22.4875	220	9.78329	3.29032
Cj1071	ssb	+	ORF	1005538	1006089	75.2465	728	9.67492	3.27425
Cj1293	pseB	+	ORF	1224849	1225853	240.443	2280	9.48252	3.24527
Cj1171c	ppi	-	ORF	1100674	1100192	14.7033	139	9.45364	3.24087
Cj1380		+	5'-UTR	1319534	1319560	7.78412	73	9.37813	3.2293
Cj1340c		-	ORF	1272864	1271047	12.9735	120	9.24966	3.2094
Cj1445c		-	5'-UTR	1386337	1386265	9.51392	88	9.24966	3.2094
Cj1109		+	5'-UTR	1042435	1042553	2.59471	24	9.24966	3.2094
Cj0173c	cfbpC	-	ORF	169962	169054	6.91922	63	9.10513	3.18668
Cj1275c		-	ORF	1208974	1207781	25.0822	223	8.89078	3.15231
Cj0466	nssR	+	ORF	431050	431646	17.298	152	8.78718	3.1354
Cj1420c		-	ORF	1354148	1353375	485.21	4176	8.60658	3.10544
Cj0081	cydA	+	ORF	91417	92979	18.1629	156	8.58894	3.10248
Cj0860		+	ORF	806075	806947	45.8398	388	8.4643	3.08139
Cj1006c		-	ORF	937496	936246	126.276	1059	8.38645	3.06806
Cj1083c		-	ORF	1014869	1014183	25.0822	207	8.25289	3.0449
Cj1295		+	ORF	1226978	1228285	74.3816	607	8.16063	3.02868
Cj0167c		-	ORF	165580	165017	0.864902	7	8.09342	3.01675
Cj0122		+	ORF	124789	125478	5.18941	42	8.09342	3.01675
Cj0481		+	5'-UTR	448661	448696	0.864902	7	8.09342	3.01675
Cj0975		+	ORF	908891	910615	0.864902	7	8.09342	3.01675
Cj0605		+	ORF	563205	564395	170.386	1373	8.05821	3.01046
Cj0270		+	ORF	248747	248953	16.4331	130	7.91089	2.98384
Cj0005c		-	5'-UTR	6525	6499	3.45961	27	7.80436	2.96428
Cj0036		+	ORF	53970	55319	31.1365	242	7.77224	2.95833
Cj0373		+	ORF	341190	342125	121.951	941	7.71625	2.9479
Cj0855		+	5'-UTR	801310	801344	2.59471	20	7.70802	2.94636
Cj0109	exbB3	+	ORF	115702	116256	37.1908	283	7.60944	2.92779
Cj0848c		-	ORF	795504	795223	1.7298	13	7.51535	2.90984
Cj1417c		-	ORF	1350216	1349614	13.8384	103	7.44308	2.8959
Cj0317	hisC	+	ORF	287311	288405	58.8134	436	7.41332	2.89012
Cj0136		+	5'-UTR	136816	136855	9.51392	69	7.25256	2.85849
Cj1317	pseI	+	ORF	1245650	1246681	120.221	864	7.18675	2.84534
Cj0737		+	ORF	691596	692672	5.18941	37	7.12994	2.83389
Cj1138		+	ORF	1072461	1073630	16.4331	117	7.11977	2.83183
Cj1079		+	ORF	1011696	1012148	0.864902	6	6.93723	2.79436
Cj1248	guaA	+	ORF	1176466	1178001	96.8691	664	6.85464	2.77708
Cj1347c	cdsA	-	ORF	1280643	1279918	80.4359	550	6.83774	2.77352
Cj1077	ctsT	+	ORF	1010738	1011040	6.91922	47	6.79268	2.76398
Cj0548	fliD	+	ORF	510552	512480	643.487	4348	6.75694	2.75637
Cj0423		+	ORF	387168	387395	8.64902	55	6.35913	2.66883
CJnc10		+	sRNA	94249	94344	21.6226	137	6.33599	2.66357
Cj0086c	ung	-	ORF	95803	95108	33.7312	211	6.25535	2.64509
Cj1445c	kpsE	-	ORF	1386264	1385146	152.223	949	6.23431	2.64023
Cj1523c		-	ORF	1459834	1456880	97.734	608	6.22097	2.63714
Cj0798c	ddl	-	ORF	749297	748257	44.11	273	6.1891	2.62973
Cj0318	fliF	+	ORF	288457	290139	163.467	1005	6.14805	2.62013
Cj1207c		-	5'-UTR	1136906	1136873	9.51392	58	6.09633	2.60794
Cj1073c	lon	-	ORF	1008796	1006421	134.06	807	6.01974	2.5897
Cj0668		+	ORF	623010	623417	33.7312	202	5.98852	2.5822
Cj1337	pseE	+	ORF	1265451	1267337	55.3537	325	5.87134	2.55369
Cj0117	pfs	+	ORF	121680	122369	69.1922	405	5.8533	2.54925
Cj0019c		-	ORF	25443	23665	71.7869	418	5.82283	2.54172
Cj1711c	ksgA	-	ORF	1624459	1623659	45.8398	266	5.80284	2.53676
Cj0034c		-	5'-UTR	52688	52669	0.864902	5	5.781	2.53132
Cj1601	hisA	+	ORF	1529269	1530000	44.9749	260	5.781	2.53132
Cj0569		+	ORF	530261	531130	0.864902	5	5.781	2.53132
Cj0818		+	5'-UTR	767524	767554	0.864902	5	5.781	2.53132
Cj0872		+	5'-UTR	813646	813674	0.864902	5	5.781	2.53132
Cj1405		+	5'-UTR	1338959	1338976	0.864902	5	5.781	2.53132
Cj1665		+	5'-UTR	1588342	1588430	0.864902	5	5.781	2.53132
Cj0472	secE	+	ORF	435925	436104	37.1908	213	5.72724	2.51784
Cj1413c	kpsS	-	ORF	1346286	1345102	75.2465	429	5.7013	2.51129
Cj0652	pbpC	+	ORF	611298	613103	22.4875	128	5.6921	2.50896
Cj0762c	aspB	-	ORF	713966	712797	295.797	1675	5.6627	2.50149
Cj1112c		-	ORF	1045593	1045234	48.4345	273	5.6365	2.4948
Cj1270c		-	ORF	1203382	1202291	206.712	1163	5.6262	2.49216
Cj1613c		-	ORF	1540613	1539858	92.5445	519	5.60813	2.48752
Cj0361	lspA	+	ORF	328473	328943	37.1908	208	5.5928	2.48357
Cj0248		+	5'-UTR	228913	228945	21.6226	120	5.54978	2.47243
Cj0780		+	5'-UTR	732153	732178	91.6796	506	5.51924	2.46447
Cj1690c	rpsE	-	ORF	1613061	1612618	34.5961	190	5.49196	2.45732
Cj0186c		-	ORF	182787	182068	13.8384	76	5.49196	2.45732
Cj0375		+	ORF	342615	343091	15.5682	84	5.39562	2.43179
Cj1053c		-	ORF	989569	989219	6.05432	32	5.2855	2.40204
Cj0628		+	ORF	587868	591303	786.196	4144	5.27098	2.39807
Cj1156	rho	+	ORF	1088373	1089671	102.058	536	5.2519	2.39284
Cj1508c		-	5'-UTR	1444630	1444608	1.7298	9	5.20291	2.37932
Cj0227		+	5'-UTR	211456	211615	1.7298	9	5.20291	2.37932
Cj0739		+	ORF	692878	693051	1.7298	9	5.20291	2.37932
Cj1273c	rpoZ	-	ORF	1206999	1206775	25.0822	130	5.18297	2.37378
Cj1181c	tsf	-	ORF	1108792	1107719	88.22	456	5.16891	2.36986
Cj0416		+	5'-UTR	383457	383558	50.1643	259	5.16304	2.36822
Cj0991c		-	ORF	923420	922155	66.5975	341	5.12034	2.35624
Cj1464	flgM	+	ORF	1399918	1400115	286.283	1429	4.99159	2.3195
Cj1552c	mloB	-	ORF	1487092	1485626	36.3259	181	4.98267	2.31692
Cj0039c	typA	-	ORF	59019	57211	33.7312	168	4.98057	2.31631
