# Supplementary material for: The CsrA-FliW network controls polar localization of the dual-function flagellin mRNA in Campylobacter jejuni
Source: Nat Commun. 2016 May 27;7:11667. doi: 10.1038/ncomms11667 (PMC4894983; doi:10.1038/ncomms11667)
Supplement: Supplementary Data 2 — List of potential CsrA binding sites predicted by a peak detection algorithm for C. jejuni strains NCTC11168 and 81-176. [file ncomms11667-s3.xlsx]

## Sheet: Data S2a
Supplementary Data 2. List of potential CsrA binding sites predicted by a peak detection algorithm for C. jejuni strains NCTC11168 and 81-176.
Supplementary Data 2a - List of peaks detected in the CsrA-3xFLAG coIP library compared to the control coIP library in C. jejuni NCTC11168
Peak ID	Start	End	Strand	Overlapping genes (locus tags)	Overlapping genes (gene names)	Enrichment factor	Peak Size (bp)	Sequence
1	17526	17660	+	Cj0013	ilvD	30.1053	135	TAAATATAATTTTAAAAAATTATTATCAGGAGTTACAATGAGAAGCGATGCGATAAAAAAAGGACATTTAAGAGCACCTAATCGTTCTTTACTTCGTGCTTGTGGTTTGAAAGATGAAGATTTTGACAAACCTTT
2	21121	21235	+	Cj0016	Cj0016	37.9108	115	GTTAAAATTGTGAAATTATAGCAAATTTAAGGATAAAAATGAGTAAAAAAGCACTTTGTATCATAAGTGGCGGTATGGATAGTACTTTGTGTGCTTATCTGGCCAAAAAAGAAGG
3	29621	29855	+	Cj0023/Cj0024	purB/nrdA	142.429	235	AGTTTGAGCGAAGAGGATGTAAGAAAATGTTTCGATTATAACTACTATACAAAAAATGTTGATGCAATTTTTAAAAGAACATTTAAATAAAAAGCAAGGAAGGCAATGAAAGTTATTAAAAGAAATGGTCGTACAGAAGAATTGGATGTTTCTAAGATCAAAAAATGCACCTCTGATGCTGTAAAAGATTTAGAAGGTGTGAATTTAAGCGAACTTGAACTTGATGCAAAGATTC
4	35796	35930	+	Cj0027	pyrG	9.71388	135	ATCGCTATGAAGCAAATCCAAAATATAGAGCAGATTTTGAAAAATACGGTTTGATTGTAAGTGGTGAAAGCAAAGGATTGATTGAAGCAGTTGAGCTTAACTGTCATCCTTTTTTCTTGGCTGTGCAGTTTCATC
5	37676	37735	+	Cj0029	ansA	20.8271	60	GCTAAATCAAGGATTGCTATTTTAGGAACAGGCGGAACGATAGCAGGCTTCATTGATAGC
6	55201	55345	+	Cj0036	Cj0036	34.8089	145	TTAATTCCACTGCCATAGTGAGTTCTTTAAATGCAATATTTAGTGATTTACAAGGTGGAAATTTGATAGGCGAAGAAGGGATTAAAAGTCTTGAAAATTTAGCAAAAGATGAGGATTAATTTTGGGCTAAGCCCAAAATTAATCA
7	59101	59565	+	Cj0040/Cj0041	Cj0040/fliK	128.847	465	ACACTTCTTGCTTTAAAAACTTATGAAATTAAAATTTTAAAAAGGAAGTTAAAATGTCAAAACCATTAAATGAAGAGATTTTTGTTGAATTTAAAAGTGATCTAGCTGAAAGAAAAAATGAAGTTTTGCTTCAAGTTTTAGAGCTTTTAGAAACTTTTAGATCAGATGAAAACGAAAAAATGGCAAGAATTTCAAGTGAGCTTACAGAAATTTTAGAAAATGAAGAAAATTTAGAGAAAATTTTAAATGCTAAAAATTTAGAAGAGCTTTTAAATATCTTAACTGCTTTAAATGAAGATAAGATGATTAAAGTATATGAAGATTCTTATTTGAAAGAAAAATTTCCTAATGTAATGGTAGATAAATTTTTAAAATAATTTTTTGAAGGAAAAGTGATGT…
8	59566	59610	+	Cj0041	fliK	5.17485	45	CTTTTAGTAAAACTAGTAAAAATAAAGAACATGAAAGTAGTGATA
9	61181	61250	+	Cj0041	fliK	17.3767	70	TCAAAATCAAGGAAAAAATCGTAGTGGATATGGTTTTAAAGATGCTTTAGATGGAAAAAATGAAAGTGAA
10	61301	61430	+	Cj0042	flgD	9.33731	130	TATTGCTTAAATAATAAAAAACTAAATAAAAAGGAGTTTATAATGATATCATCATCGGATTGGAATTTAAATACCACTGCTACAACTTCAGGTACTACTTCTTCAGGAAGTACTAGTGGAACAACTAGAA
11	62446	62585	+	Cj0043	flgE	7.2146	140	CGAACAGGGTTCTCCTGTTGCAAGTGATGGCGAATTTGATGTGGCTTTGCAAGGAAAAGGATTTTTTGGGGTTTTAGGGGCTGATGGCAATGCTTACTATACTAGAAATGGATCATTTAGAAGAGATGCCAATGGATATT
12	81441	81715	+	Cj0068	pspA	35.7883	275	CCAATCCGGCAAGTTTTATAGGCTCTATCGGTGTGATTATGCAAGGAGCTGATTTAAGCGGATTGGCTAATAAACTCGGTATTAAAGAACAAACTATTCAAGCGGGTGAATTTAAAAGTGCTGGAACTTTTGCAAGAGCTTGGAATGAGAATGAAAGAAATTTTTTACAGGGTTTAATTGATCAAAGTTATGATCTTTTTACAGGTTTTGTTGCCAAGGAAAGAGCATTAGATCTTAACAAAAAAGATCAATGGGCAAATGCAAGAGTGTTTTTA
13	81761	81795	+	Cj0068	pspA	704.548	35	TATGAAAATGCTAAAAAGGAGCTTGAAAAACTTGC
14	91876	91930	+	Cj0081	cydA	32.5781	55	CAATATCCTGTAGGAATGAGCTTTAACCCTGACACAGCAAGAAATGAAATGCAAA
15	94236	94305	+	CJnc10	CJnc10	6.08705	70	CCGATATAAGTATAAATCTTTTCAAAATATTGCAATTTGCCCATTTTTGGGCATCTTTTAATCATAAATC
16	97461	97555	+	Cj0087/Cj0088	aspA/dcuA	6.22538	95	ACATGGAAGCTAAAAAATAGCACTTAGGATTTAATATGGATATAATGATAATTTTGCAAGTAATCGTCCTTCTTGGGGCGATTTTTATCGGTATT
17	97986	98170	+	Cj0088	dcuA	7.7942	185	TTGGATGGAATTATCCAACTTTAATTGGAATTTGGATTAGCACAACTTTTGTAGCTTGTATGCTTGCAGCTTTTATAGTGAGTTTAATCACTCCTATGGATTTGAGTAAGGATAGTGTTTATCAAGAACGATTAAAAGCAGGACTTGTAAAGGATGCAGGAGCTGTTTTGCATGGCGAAGATAAA
18	113686	113820	+	Cj0106	atpG	20.5426	135	TATTTTGAGTATAATATGTATTATGCGTTAATCGATTCTTTGGCGGCAGAGCATAGCGCAAGAATGCAAGCTATGGATAATGCAACTAATAACGCAAAGGCAAGAGTGAAACAACTAAATTTAGCTTATAACAAA
19	113881	113930	+	Cj0106/Cj0107	atpG/atpD	5.86951	50	AAATAGTAAAATTTTAAGGAGAAGATAAATAATGCAAGGATTTATTTCAC
20	115381	115785	+	Cj0108/Cj0109	atpC/exbB3	19.6118	405	TGTTACTTTACCGGGTAGTGAAGGAGAATTTGGCGTGCTTAAAGGACATGCTGCTTTGGTTTCTTCTTTAAAATCTGGAGTAATTGATATTGAAAAAGCTGATTTAAACCATGAATTAATTGCTATTGATGCTGGACATGCAAAGGTAGATGAAGATAAGATTTGCGTGTTAGCAAAGGGTGCGGTTTGGGTTTGTGGAAGTGATGAAAGTGAGATTGAAAAAAATCTTGCTCAAGCAAAAGATTTGATTAAATCTATGAGTTCTGATAATGCAGCTTTAGCAGCAACTTTTTCAAAACTTGATAATGCAAGGATGCATTAATGAATTTTGAAGCTATATTTCATTTTTTCAATAGTTCAAGTATTATTACTTATATAGTTTTATTATGGCTTTCTTTA…
21	115806	115860	+	Cj0109	exbB3	12.2837	55	GTTTGCTAGATTGACTTATTTGGCTACATGGAGAAATAAAGAAAAAGAAAGTTTA
22	122061	122255	+	Cj0117	pfs	13.5967	195	AATCTTGCTTTAGAAGTTGCTAAGGAATTAAATATCAAACTTCGTGCAGGCATTATTGCAACGGGTGATGAGTTTATTTGCGATGAAGCAAAAAAAGCAAAAATTAGAGAAATTTTCAATGCGGATGCTTGTGAAATGGAAGGCGCAAGTGTGGCTTTGGTTTGTGATGCTTTAAAGGTGCCTTGTTTTATCTTA
23	136811	136940	+	Cj0135/Cj0136	Cj0135/infB	22.2348	130	TAAATACTAAAATTACTCAGCAAGGACTTAAGGAGATATTTTTAAATGGCAAAGATTAGAATTCATGAAATCGCAAAAGAATTAGGTTATGATAGTAAGGAAATTATTGAAAAGGCAAATGAATTAGGAC
24	138576	138630	+	Cj0136	infB	6.95083	55	TAGGAAGTACCGTGGTTGCAGGCGAGGCTTATGGAAAAGTGCGTGCGATGAGCGA
25	138796	138930	+	Cj0136	infB	19.9153	135	TAGCAAATCCACTAAAGTTAGCATTGATGAGCTTGGAGCTAAGATCAAAGAAGGTAATCTAAAAGCCTTGCCTGTTATTTTAAAAGCTGATGTGCAAGGATCTTTAGAAGCCTTAAAGGCAAGTTTAGAAAAACT
26	167771	167795	+	Cj0170	Cj0170	9.95556	25	TTTATTTATATAGGACAAAAGTAAG
27	180271	180525	+	Cj0183	Cj0183	47.0668	255	AATAAAGAACGCTCTCATACTGCATTAGTAGTTGATGAGTATGGTGGAACTGCTGGAATTTTAACCATGGAAGATATCATGGAAGAAATTATTGGCGAAATTAAAAGCGAGCATGAAGAAGACAGCTATAAAAAACTTGCTGAAAATATCTATGAATTTCAAGGACGATGCGATATAGAAACTGTTGAAGAAATGCTTGTAATAAACTATGATGAGGATTTAGAACAAGTTACTATAGGTGGTTATGTATTTAAT
28	190551	190595	+	Cj0195	fliI	5.13496	45	ACCTATTGATGCAATGAAAAGAGGGCTTATAGAAGAAGTTTTTCC
29	190861	191015	+	Cj0195	fliI	13.158	155	GCTTTTTGCGCAATGAGTGTGGCAGAATACTTTAAAGAACAGGGCAAAGATGTACTTTTTATCATGGATAGTGTAACGCGTTTTGCTATGGCACAAAGAGAAATTGGACTAGCTCTTGGAGAGCCTCCTACAACCAAAGGTTATCCACCAAGTGT
30	199591	199620	+	Cj0204	Cj0204	8.1372	30	TACCATTAAGAAGGACTATGGTGGTTGAAA
31	202586	202700	+	Cj0206	thrS	17.2153	115	AAATTTCAAAATGATGATTTAAAACAAGAAGTTTTATTGCGTATTCCTGATAGAGCTGTAAGTATTTATAAACAAGGTGAATTTGAAGATTTGTGTCGTGGTCCTCATGTGCCAA
32	204411	204455	+	Cj0207	infC	7.29125	45	GTTCTTAAAAGGACGTGAAATGGCAACTCCTGAAGCAGGTGTAGC
33	205401	205515	+	Cj0208	Cj0208	undefined*	115	GAAATTTCTAAAATCAGTGGCATTCCAAAGGATTGGAACCGCAGTACTTTTAATAAGTCAAAATTTGCCCAAGATGCTTTATTTGAACTTATTAATGATTTAAAAGCAAGAGTGA
34	213651	213690	+	Cj0229	Cj0229	10.0951	40	TTTGGTTTAATTGTGTTTTAAGAGCCGATGTTAATTTTATAAAAA
35	213706	213815	+	Cj0229	Cj0229	7.62764	110	ATATTCAAGATCTTAGCACAGTTCATGTTTGGCATAGGGAATTTGATGAAAAAGGAAAGTTAAAAGATGCTGGTTTTCCTACAATAATAGGAGATGATGTAACTATAGGA
36	221171	221395	+	Cj0238	cynT	63.5298	225	GCTCAACTTGGTTTTAATATTTCGGCTATTATTGCATCTTTGGGAATTGGTGGTTTAGCTGTTGCTTTAGCGGCGAAAGATATCATTGCAAATTTCTTTGCTTCTATACTCTTACTTTTTGATAATAGCTTTAATCAAGGAGATTGGGTAGAGGTTTCAGGCATAGAAGGAACTGTGGTTGAAACAGGACTTAGAAAAACTACTATTAGAACTTTTGATAATTGT
37	228901	228970	+	Cj0248	Cj0248	5.78412	70	ATATAATTGCAAATTATAATAATATTAATTAAGGATAAATTAAATATGATTGGAGATATGAATGAGCTTT
38	233226	233280	+	Cj0254	Cj0254	9.86406	55	TTTGTTTAGGCGTGATTAAAGGCACAAGGGATGGTATTGTTTTGGCAATGGAAAA
39	248741	248835	+	Cj0270	Cj0270	13.4834	95	GAAATTATGCCATTAGTAAATATCAAATTAGCAAAGCCGTCTTTAAGCAAGGAGCAAAAAGCGGAACTTATAGCTGATATTACCGAACTTTTAAG
40	288296	288610	+	Cj0317/Cj0318	hisC/fliF	47.3373	315	TAATAATAAGAAATTTAAAAAGCTATGGTTTAAATGCTATACGCATTACTATAGGAACATCTTATGAAAATGAAAAATTTTTTACAGAATTTGATAAGATTTTAAGATAGATAAATCAAATAAAAATATGTAAAATTCGCTAAACTAAGGGATGAGAATTAATGGATTTTAAAAATATGCTTCATCAAATTGGGCAACTTTATCAAAATTTAACTCGCAAGCAGCGTATAGTGATTGCTGCATCTATTATAGTTGTGGTTGGGTTTTTGGTTTTTTTAGCTTTATTTCGTGGAAGTGGTAGTAATGCAAATAATG
41	291536	291665	+	Cj0320	fliH	30.8073	130	CTAAAGAAAAATTTACCAAAGAGGGTTATGAGAAAGCAAAAGAAGAATTTCAAAAGGAATTGAGTGATTTTAAAGATAAGTATTTAAAAAGTATAGCCAAACTTGATAATGCTTGCGAAAATCTTGAAAA
42	291996	292125	+	Cj0320/Cj0321	fliH/dxs	35.3324	130	TAATGAGTAAAAAATTTGCCCATACTCAAGAAGAGTTAGAAAAGCTAAGTTTAAAAGAATTAGAAAATTTAGCAGCATCTATGCGTGAAAAAATCATACAAGTTGTGAGTAAAAATGGTGGGCATTTAAG
43	298856	298900	+	Cj0327	serC	5.56359	45	TCAAGCTTTTGGAAAGCTAAGAGAGAATTAAAAATTCTCTCCTCC
44	302766	302865	+	Cj0334	ahpC	5.41427	100	GCTTGATGCTGATGGAACAGTTCGCCATGCTGTGGTTAATGATTTACCACTAGGTAGAAATATAGATGAAATGTTAAGAATGGTTGATACTATGCTTTTT
45	310586	310660	+	Cj0340	Cj0340	6.57137	75	TGATTATGCCTCTAAAACACGTGGTACAAAGGGAACTTGGATACATGATGCTTTAACGATAGCTTGCGCATTAGA
46	321186	321245	+	Cj0350/Cj0351	Cj0350/fliN	5.33968	60	GAAGCTTTAACTTATAAATTTGAAAATTGTTATTTTAGAATAGGATATTGCAAATAATGA
47	328736	328885	+	Cj0361	lspA	22.3674	150	CATAGCTTTTGGAATGATGCTTGGTGCCGGCGTTTCAAATTTATTGGATCGTTTTATACATGGAGGTGTAGTGGATATGTTTTTTTGGCATAAATGGTTTAATTTTGCTATTTTTAATGTTGCAGATGTCATGATAAATATAAGTGTGGC
48	339861	339960	+	Cj0371	Cj0371	17.3319	100	TGCTTTTTCAAATCAAAGTGCTTATCAAAGGAGTGTTAATAGTTTTAATAAAGCAGGCACAACAAGCTCTGCTTCAAGTGCTAAAAAATCAGGTTTTTTT
49	340481	340600	+	Cj0372	Cj0372	48.6113	120	ATTTTAAAAGACTTATTACCCTTGATGAAAGTGTTGAAGGGTTTGAAGAGCATTATCAAGGATGGAAAATTCTTTTTTCAAGTGTTGCAGGAAGTAAAGAAGAGGAAATCACTACAAAAT
50	341156	341280	+	Cj0372/Cj0373	Cj0372/Cj0373	13.2127	125	CTAAATTTGTAGGACATATTATAAAGGATTAGAAATGAAAATTGTTTGTTTAGATGCGGCAACTTTAGGGGATTATGATTTAAGTGTTTTTGAAAAATTTGGTTCTTTGCAAATTTATACCACAA
51	342001	342465	+	Cj0373/Cj0374	Cj0373/Cj0374	26.3913	465	GCATTAAAAATAAAGAAAATCTTATTATCACTCCTCATGTTGCGTGGGCGAGCAAGGAGGCTTTAAATGCTTTAATGGATATAGTTTATAATAATTTAAAAGAATGGATAGAAAATGGCAAGTGAACATAGTTTTGATATTTCAGCAGCTTTAGATAAACAAGAGTTAAAAAATGCTTTTGAACAAGCTAAAAAAGAACTTGATAGTCGTTATGACTTAAAAGGAATTAAGTGTGAGATTGATTTAAGCGAAAAAGAGAGTATTTTTAAACTCAGTTCTTCTAGTGAAGGAAAACTTGATGTTTTAAAAGATATAGTGATTTCTAAACTTATCAAAAGAGGAATTAATCCTAAAGCTATTAAAGAGCTTTCTCGTGAAAGTGGAGCAATGTTTCGTTTA…
52	352081	352330	+	Cj0386	engA	60.8658	250	AAATGCTTTGGTTAAACAAGAACGCAGTGTTGTAAGTTCTATTGCAGGAACTACTATAGATCCTGTTAATGAAAGTGTAGTTCATAAAGATAAAGTGATAGAATTTGTTGATACTGCAGGTATTAGAAAAAGGGGTAAAATTCAAGGACTCGAACGCTTTGCCCTAAATCGCACGGAAAAAATTTTATCTCATTCTCAAATAGCACTTTTGGTTTTAGATGCGCATGAGGGCTTTAACGAGCTTGATGAA
53	354626	354800	+	Cj0389	serS	11.0702	175	AAATGTGGAGCTTAAAAAAGTTTTAAATCCACCTAGCTTTGATTTTACTCCAAAAGAACATTTTGAATTAGGCGAGAGTTTAAATTGGCTTGATTTTATGCGTGGGGTAAAAATTTCACAAAGTCGTTTTTGTGTGCTTAAAAATGAAGGAGCTTTATTAAGCCGTGCTTTGGTA
54	355126	355230	+	Cj0389	serS	7.75603	105	GTATCACTAAACCTGAGCAAAGTGATAGTGTGTTTAATGAAATGCTTGAGTGTGCAAGTGATTTGCTGAGTTCTTTAGGTTTAGCGCATAGACATTTGATGCTTT
55	355276	355380	+	Cj0389	serS	5.99904	105	AAGTGTGGCTTCCAGGACAGAATAAATATCGTGAGATCAGCTCGGTTTCAAATTGTCGTGATTTTCAAGCAAGACGCGCTAAAATTCGCTATAAAAACGAACAAG
56	365196	365335	+	Cj0399/Cj0400	Cj0399/fur	11.025	140	GCAAGATATTGTAAGTGATTTAAACAATACTCAAAAAGGGGAGTGATATGCTGATAGAAAATGTGGAATATGATGTTTTACTTGAGAGATTTAAAAAAATATTAAGACAAGGCGGACTTAAATATACTAAGCAAAGAGAA
57	368966	368995	+	Cj0403	glyA	7.02398	30	TCAAAAAGAACGAGGAAGTTCTTGGTCTAA
58	373296	373620	+	Cj0408/Cj0409	frdC/frdA	12.6912	325	AAACTACCAAAATCAAACCCAAACTACTGCGATGATAAAAAACTACAATGGAGCAAATTATGAATATACAATATAGTGATGCTTTAGTAATAGGCGGAGGATTAGCAGGTCTTAGAGCGGCTATTGAAGTAGCAAAGAGTGGCCAAAGTGTAACACTTTTAAGTATTTGTCCAGTGAAGCGTTCTCACTCTGCAGCGGTGCAAGGAGGTATGCAGGCAAGTTTAGCAAATGGGGCAAAAGGTGAGGGTGATAATGAAGATCTTCACTTTGCAGATACAGTAAAAGGAAGTGATTGGGGCTGTGATCAAGAAGTAGCAAGAATGTT
59	380896	381010	+	Cj0414	Cj0414	22.7732	115	GACTAATATAGTCTTGTTTAAATTATTATCAAGGAGAAGTAATGCAAGACAATATTATTGATCGCAGAAGCTTTTTTAAACTAGGGCTTCTAGGTGGTTCTGTAGTAGCAGCTAG
60	383441	383545	+			5.94473	105	TTCCGATATAGTATATAATATCAAGGAAGGCAAAAATGATTAATGGTATAAATTCTTATTCAAACTACAATTATACAAAAAGGCAAATGTAGTCTGCTCTTGGAG
61	390406	390505	+	Cj0427	Cj0427	5.96647	100	AAATGCGTGATGAAAACTGTAAAAAAGCCAAGGAGGAATTTATAGCCAACAATGAGCTTGATGTGGAGCATTTGCCTACTCACCATGATTAAAAAACATT
62	402796	402865	+	Cj0434	pgm	16.1584	70	ATTTTGCTACGCTTTGTGGGCGTTTTTATGCTATGGATAGAGATAAGCGTTGGGATAGGGTAAAAGAGTA
63	403336	403435	+	Cj0434	pgm	6.49855	100	CTTATGATGAAAAACCCCAAATGAGTGCTTTTGAAGTGTGTGATGCAGTGAAAAAAGGCATAGAAAAGGGTGAGGATTTTATAGTGGTAAATTTTGCAAA
64	403536	403685	+	Cj0434	pgm	8.05175	150	CATGATTATGCTTTTATCATTACAAGTGATCATGGAAATTGCGAGGCTATGCAAGATGAAAAAGGAAATTTGCTTACCAATCACACCACTTTTGATGTTTTTGTTTTTGTGCAAGCAAGGGGAGTTTCAAAGATTAAAGATAATATGGGG
65	403781	403980	+	Cj0435	fabG	66.3601	200	TAAGAAATTTGTTAAGATTGCAATTTTTAAAATTAAACTTATTAAGGATAGATAATGAAATTTAGTGGAAAAAATGTTTTAATTACTGGAGCAAGTAAGGGAATAGGTGCTTCTATCGCAAAAACTTTGGCAGGTTTTGGGCTTAAAGTTTGGATCAATTATCGTTCAAAACCTGAACTTGCAGATGCTTTAAAAGATGA
66	407056	407085	+	Cj0437	sdhA	5.10976	30	ATAAAAATTTCTTAAAACATAGCATTGTAA
67	407106	407275	+	Cj0437/Cj0438	sdhA/sdhB	9.30595	170	AAACTTAGTTATAAAGATGTCGTGGTAACTGAGTTTTCACTTGATGGAAGGAGAGTACAATGAAAATTATCATAGATCGTTTTAATGGCAAGGAAAAATATGAACAAAGTTATGATATTGATGATAAGGATATACAAGGAAAAACTCTGCTCTCTCTTTTGCTTTTTATC
68	427426	427460	+	Cj0462	Cj0462	5.50273	35	AGTGCTGCAGGAGCAAGTTATAGAATGAATCAAGA
69	428076	428130	+	Cj0463	Cj0463	5.34523	55	TTGGTTGTGATTTTAGGAGGAGATTTAGAAGAAAAACAAGCCAAGGAAGATCTTT
70	428331	428355	+	Cj0463	Cj0463	5.02516	25	GGATTTGGTTCAAGGATTATGGAAG
71	430246	430600	+	Cj0464/CJnc22	recG/	24.5721	355	CCAAGATTGAGTATGATAGTGATTGTAGGAGCGGAACGTTTAGGACTTGCTACTTTACATCAACTTCGTGGCCGTGTAGGTCGTGTAGGGCTTAAAAGTGCTTGCTATCTTTATACTAAGCTTAAAGAAATTCCGAGTCGTTTAAAAGAATTTGCTAGCACTTTAGATGGGTTTAAAATAGCAGAGCTTGATCTTAAAAATCGTTTGAGTGGAGATTTGCTCGATGGTTTTATGCAACATGGAAATGAGTTTAAATTTTTTGATTTTTCCAAGGATGAGGAGATTTTAGAAAAGGTAAAAAAAGATTTGGCAAAAAAATTGCCAAATTAATGTCCGCCGTACTTGTAAAGCATAT
72	431591	431730	+	Cj0466/Cj0467	nssR/Cj0467	37.1813	140	AAAAAGGTAGAATTGAAATTTTAAATAAAGATATGATCATGAAAGAACTTTGGTAAAATTTAAGGTAGAGAATGGATTTTGATTTTATATTAGCTCAAGCTCCTGCTTTTTTAACGGCTGCTTGGCTTACGATAAAACTA
73	435501	435580	+	Cj0470	tuf	7.69031	80	CTGTAAGCTTGATCGCTCCAGTAGCACTTGAAGAAGGAACTCGTTTTGCTATTCGTGAAGGTGGTAAAACTGTTGGTTCA
74	435991	436260	+	Cj0472/Cj0473	secE/nusG	13.2692	270	AAAGAACAGGTAAGAAATGCCTATATTACAGTTTTTGTGGTTGTTGCGGTGATTTCTTTGTTTTTGGCGTTAGTGGATTGGCTTATGTCCTCTATTGTTTCTGCGATCGTATAAGGAGAGTAAATGAGTACTCATAAATGGTATGCAATTCAAACTTATGCTGGCAGTGAAATGGCAGTTAAAAGAGCCATTGAAAATTTAGTAAAAGATAACGGAATTGAAGAACAACTTAAAGAAATTGTTGTTCCAACTGAAGATGTTATTGAATTT
75	436611	436745	+	Cj0473/Cj0474	nusG/rplK	9.60006	135	GGAGATCTTATATTCTCAAGTTGAGAAAATAATTTAATTTATATCAAGTAAGGAGATTTGTTATGGCTAAAAAAGTCGTAGGCGAAATTAAATTGCAAATTGCTGCCACAAAAGCAAACCCATCACCACCTGTTG
76	442201	442385	+	Cj0478	rpoB	16.3745	185	TTTACCAAGTGGGGTAATTAAGCTTGTTAAAGTTTATATTGCTACAAAAAGAAAGCTTAAAGTCGGTGATAAAATGGCAGGACGTCATGGAAATAAAGGTATAGTTTCAACTATAGTTCCTGAAGTAGATATGCCTTATTTGCCAAATGGTAAGAGCGTGGATATTGCGCTTAATCCACTTGGCG
77	442626	442665	+	Cj0478	rpoB	7.09179	40	AATTTTCTACTCCTGTTTTTGAAGGTGTAAATATAGAAGA
78	442731	442780	+	Cj0478	rpoB	10.9508	50	GCACGGGGGAAAAAATTGCAGAGCGTGTTCATGTAGGATGTATGTATATG
79	444066	444265	+	Cj0479	rpoC	29.3021	200	AATGAAAAAAGAATGCTTCAAGAGGCTGTTGATGCGCTTTTTGACAACGGTCGTCGTGCTAATGCTGTAAAAGGAGCAAATAAACGCCCATTGAAATCTTTAAGTGAAATCATCAAAGGGAAACAAGGACGTTTTAGACAAAATCTACTAGGTAAAAGGGTGGATTTCTCAGGTCGTAGCGTTATTGTTGTAGGTCCAAA
80	445761	445865	+	Cj0479	rpoC	11.8756	105	CGCACTCCTATTACCTGCAAAGCTAAAAAAGGAATTTGTGCAAAATGTTATGGTATCAATCTTGGTGAAGGTAAATTAGTAAAACCAGGCGAAGCAGTGGGAATT
81	463881	464035	+	Cj0499	Cj0499	24.2844	155	AAAATTTTAAAAGAGCAAATTCATGCAAATGGAGTGAATATCGGTATGAATTTAAGCAAGGATGCAGGAGCTGGCATAGCTTTTCATTGTCATTATCATCTAGTACCACGCTGGTCAGGAGATACAAATTTTATCACAACCATAGGAGAAACTAG
82	472836	473105	+	Cj0508	pbpA	91.2124	270	CACAAATTTACGATAGAAATGGCAAGCTTGTGGCTAATATTTTTGAACAACATCGTTTTTACGCTCCTTATGAAGAGCTTCCTCCACGCCTTATAGAAGCTTTGGTTGCTATAGAAGATACAAGCTTTTTTGAACATAATGGAGTTAATATCGACGCCATTTTTAGAGCTGCCGTAAAAATTATAAAAAGTGGTGGAAAAACCATGGAAGGAGCTTCCACTCTTACTCAGCAATTTATTAAAAACACGGAATTAACCCCAGAAAGAACTA
83	480451	480560	+	Cj0514	purQ	8.87657	110	AAATTATTAATTTACCAATTGCCCATGGAGAGGGAAATTATTACGCTGATGAGACTACTTTAAAAGAATTGCAAGATAAAGATCTTATTATTCTAAAATACGAGCCAAAT
84	494041	494140	+	Cj0531	icd	7.8827	100	AATGAAAATAAAAATAAGTATTTTAAAGGACTAAAAATGCAAATTACTTATACCTTAACAGATGAGTCGCCAGCTCTTGCGACTTATTCGTTTTTGCCTA
85	495116	495230	+	Cj0531	icd	14.1121	115	CTATGCCTGCAATGCTTAAAAATGGCGCAAGATTGTGGGATAAGGAAGGTAAGGAAAAGGACACAAATGCCGTAATTCCTGATCAAACTTACGCAACTATTTATGAGGCGGTTAT
86	510056	511000	+	Cj0547/Cj0548	flaG/fliD	74.1518	945	CACAGTTTTTGCTTATTATTTTTTTTATTATTGAAAAATAAAATTTTCTTTATAAGTGTTCATAAATTTATAAATTTGTCGATATAAGCTTTTAACTAGCAATAGGAAATTTTAAAAAGGATTTTAAAATGGAAATATCGAAGGCAAATGGGCAAATGGATACAGCTTTGGCAAACATTAGCCAAAGAACAAGTGAGACACAGGCTAGTTTAAACATTCAAACCGATAGAAGTCAAGGTCAAGAAGGCGATGATGGACAGCAACGAGGTGTGAGTGAAAAGTTGGCTGATATTACAAAAAAGTTAAATGAGCAAATGGATTCTCTAGATACCAATGTTCGTTTTGGTTATAGTGATAAAATCGGTTCTATGTATATTAGCGTGACTGAAAAAAGCACTG…
87	512056	512185	+	Cj0548	fliD	7.52358	130	GCTTAAAAGTTAAGGTTGAATCCTATAATCAAAACAATGTTACAGGGTTTAGGTTGAATTTTAGTGGAGATGGTAGCTCGGATTTTTCAATCAAAGGAGATGCTAACATTCTCAAGGAATTAGGTTTGTC
88	512966	512995	+	Cj0550	fliS	5.69595	30	AGCCAAAGAATCGCCTTCAGAAGATTTTTT
89	515701	515835	+	Cj0553	Cj0553	17.3564	135	TAATCATACAAATGCATGCAAATCCTGCTATTATAGGAGCGATTGGAATGCTTAGTGGATTTTGCGGAACTTTAATGACGCCTATGGCTGCAAATTTTAATATAGTTCCTGCGGCACTTTTAAATTTGGATGATA
90	521706	521730	+	Cj0559	Cj0559	5.25347	25	TTATAAGGGATGCGAAGGAACCAAT
91	535416	535730	+	Cj0574	ilvI	13.7631	315	GCCCGTTTATAAGGGTAACTCAAAGCAAATTAAAAAATTTGCAGAGCTTTTAAAAGAAGCAAAAAGACCTTTGTTTTACTTAGGTGGAGGTTGCATCAGTTCTAATGCAAGCGAGCAAATCAGAGAGCTTATAAAATTTACAAAAATTCCAGCAGTTGAAACTTTGATGGCGCTTGGAACTTTAAGAAGTGATGATGTTTTTAATCTTAAAATGGCAGGCATGCATGGAAGCTATGCTGCTAATATGGCTTTAAGTGAGTGTGATTTGCTTGTGAGTGTAGGAGCGAGATTTGATGATAGGATTACAGGAAAAAC
92	536011	536085	+	Cj0574	ilvI	5.92958	75	GCAAGGATTATTACCGATGTGGGTCAGCATCAAATGTGGGTAGCGCAGTTTTATCCTTTTAATTATCCAAGACAA
93	543076	543100	+	Cj0583	Cj0583	5.25956	25	AATATTCGCAATGGCGGAGCTTTTA
94	564066	564365	+	Cj0605	Cj0605	31.4184	300	AAATCCAATGGCGGAGATTATAAGCTTAAATATACTAAAGAATTTCCTCCATTGATTAATGATGAAAAAGCTGTTTTAATAGCAAGAAAAGCTTTTGCAAAGGTCTTAGGAGAAGAAAATATCATTGTTTCTTCTAAACCTGACATGGGGGCTGAAGATTTTGCTTTTTTAACACGAGAAAGAATGGGGGCTTATGTATTTGTTGGAATTTCAAAGGATTTAAATCATCCAGCTTTGCATCATAGTTCTACTTTTTGTTGGGATGATGAAAATTTAAAAGTTTTAATGCAGGGTGATGTG
95	567101	567140	+	Cj0607	Cj0607	31.9646	40	TTAGAAATTAAACGCGGACAAAAGGATTTTTTTACTTTTA
96	588356	588730	+	Cj0628	Cj0628	13.7572	375	AGTAACAGTTTTTGGGGGGGGGGAGTAAAGATAACCCTAAATCTATAATCAATAATTTTAGTAATAGTGGAACTATTCACTCTAATACTGGTGAAAGTATTTATTTTGGTAACGCCAAAATATCAAGTTTTGTTAATAGTGGGACTATTAAGAGTAAACAAGGTGCAGGAGTAAATATATCTCAAGGAACAAGTATAGAGAATTTTAACAATACCGGAACCGGAATTATTGAAGGCAAGAGAATGGGTGTAAATGTTCGTTCAACAATAAATACCTTCGTCAATGACGGTTTAATTGCTGCAACGAACGATGGAATACAGATAAATGCTAATGTAAAAACATTAATAAATAAGGGAACCATAAAAGGAGATGCTA
97	589531	589630	+	Cj0628	Cj0628	31.2335	100	AATCAAGGTAATGGAAGTATCTCAGGAAGTGTTCAAGTAAGTGGTGGTAGTAGTATTGATTCCATTACCAATGAGGGTAATGGAGCTATTTCTGGTTCAA
98	604626	604660	+	Cj0642	recN	22.1715	35	ATTAAAGAACTTGCTAGGATGGTAAGTGGAGAGCT
99	612076	612125	+	Cj0652	pbpC	29.1045	50	TAAATGATGGATCTATTTTAGCTGCAGGGAGTTTCCCTGAATATGATCTT
100	623041	623185	+	Cj0668	Cj0668	9.20492	145	TCAAAACGATGCTTCAAATAATGCCTAAAGAAGGTGTTGTTTTGCTTCAAGGAGATTTGGCTAGCGGAAAAACAAGCTTGGTGCAAGCTTGGGTTAAATTTCTTGGTCTTGATGTAAGGGTAGATTCTCCAACTTTTTCCACTAT
101	624476	624790	+	Cj0670	rpoN	97.0962	315	CTTAAATGAGGAAGGATATTTTGAACACGATGAAGAATTTTTAAAAGAGTATTCTTTGGAAGAAATTGAGCGAGTAAGAGCAAGATTTAAATTTTTAGATCCTGTAGGAGTGGGAGCTAAAGATTATAAAGAAGCATTTTTATTTGCTCTTGAAAATATGGAGTTAGATGAAGATATTGATGAGTTTTGTAGAATGTTGATTATGGATTTTGAAAATATACAAAACTATACCAAAGAGCCTTTATATAAAGAAGCATTGGCTGTACTTAAGCGTTTTAGCACTCCTCCTTTTTTGGAATATTTTGAAGATTCTCG
102	651001	651190	+	Cj0694	Cj0694	15.2683	190	TCTACGATACAATATCTGGTTTAAATTTAATCAAGGAATGATATGCTTACTTGGATGCAACATCACAAAAAATATCTTGTTGTTACTATATGGGTTAGTACTATAGCTTTTGTTGGCGCTGGCTTTTTAGGTTGGGGTGCTTATGATTTTAATCTCAATAGAAGTTCGAGTGTTGCAACTGTAGGAAATG
103	655156	655850	+	Cj0697	flgG2	56.3862	695	CTCTTTGCTTTTATAGTTATAAAATCTTAAATTTATAGGTGAAAATATGCAAAATGGATATTATCAAGCAACTGGCGGAATGGTAACTCAGTTTAATAAACTTGATGTGATTACTAATAATCTTGCCAATATTAATACAAGCGGATACAAAAGAGATGATGTGGTTATTGCAGATTTTAAAAGGATTTTTAAAGAAACTCAGGATGAGTTGCCTATAGAAAATCACACAAGAGATGCATCTCGTTTTGTAAATACTACAATAGATGGAATCCCACAAGTTTCTCAAGAATATACGGATTTTAGCCTAGGTTCTTTAAAGGCCACAAACAATCCTTTGGATTTGGCAATGACTAGAGAAGATGCTTTTTATTTGGTTCAGACCAAAGATGGAGAAGTAAG…
104	655861	655925	+	Cj0697	flgG2	6.3759	65	AGGTTTTTCTCAGGGATCAAATGTTAATCCAGTTACTGAAATGGTAGGACTGATTGAAGCAAACA
105	666346	666405	+	Cj0709	ffh	5.70482	60	GGACGTTTGGCTATAGATGAAGCTTTGATGGATGAGTTAAGAGCAGTTAAGGATGTCTTA
106	667616	667710	+	Cj0711/Cj0712	Cj0711/rimM	5.50544	95	GCAAGGATGCAAGTTCTTATAGAGTAACGGTAAAAGCACTTGAGTGAAAAAGATTTTGTTCAAGTTGCAAAACTTGGTAAAACTGTGGGTCTTAA
107	674096	674830	+	Cj0718	dnaE	67.365	735	CTTTTCTTTAGGAGGTGCTGATGTAGTGCGTCGTGCTATGGGTAAAAAAGATCCTGAGAAGATGAAAAAGCTTAAAACTGATTTTGCAGATGGAGCAGAAAAACAAGGATATGATAGAGCAAAAGCTGAGGATTTATGGGAGCTTATCGTAAAATTTGCAGGATATGGTTTTAATAAATCTCACTCTGCGGCTTATGCATTGATTACTTTTCAAACAGCTTATTTAAAAACTTATTATCCTAGTGAATTTATGGCAGCGCTTTTAACAAGCGAAGAAAACAATGTGGATAAAATTGCTGTTTATATTGATGAGATGAAAAAAATGAATATTAAACTTTTACCTCCATCGATTAACAAAGCGATCCGTGAATTTAGTGCTTTAGAGCAAGATGGCAAGGA…
108	707786	707930	+	Cj0757	hrcA	6.59718	145	GTTGTATAATATATCTAGCAATCAAAAAATAGAGTGCTAGATATGAAGGAAAATATGATGAAAAGTCGAGATAAAAAGGATTTGATTTTAGAGTCTATTATTCAAACTTATCTTTTGGATAATGCACCTATTGGTTCTAATGAAT
109	732131	732220	+	Cj0780	napA	5.67017	90	ACTCCATTTTTTATAATAAGATGATTTTTTTATTTTGGAGGAATAAGGATGAATAGAAGGGATTTTATTAAAAATACCGCTATTGCAAGT
110	758666	758790	+	Cj0805/Cj0806	pyrD/dapA	9.39397	125	AAATTCAACTACGGTAATTCTAAGAAAGGATTCAAATGGATAAAAATATTATCATTGGGGCGATGACGGCTCTTATTACACCATTTAAAAATGGAAAAGTTGATGAGCAAAGTTATGCAAGATTG
111	758896	758945	+	Cj0806	dapA	5.17172	50	GCCGTTGAGACTTGTAAAGGAACTAAAGTTAAGGTTTTAGCAGGTGCGGG
112	759511	759685	+	Cj0806/Cj0807	dapA/dapA	9.61119	175	TTTAGACTTCCTCTTTGTTCTCCAAGTAAGGAAAATTTTGCTAAAATTGAAGAAGTGATGAAAAAATATAAGATCAAAGGATTTTAATGAATACAGAATTTCAAGGAAAAACTTTAGTGATTAGCGGTGGAACTCGCGGGATAGGCAAAGCTATAGTTTATGAATTTGCTAAAGT
113	759986	760020	+	Cj0807	dapA	5.06528	35	CGCACAAGAAGCAGCTAAAAGGATGGAAAAAGTAG
114	767621	767735	+	Cj0818	Cj0818	29.3853	115	GAGTATTGCAAATATGCTTATCAAGAAGATAGAGCTATACCTTTAATTTTAAATTATGGAATAAGATTGGGGGTAGTAGGTGCTGGGGTTGCGAATGCACCTGCACCGGGCGGAA
115	771826	772090	+	Cj0823/Cj0824	dfp/uppS	63.0517	265	CAAGGCATTAGTGTTTTTACACCTTTTGCCAAGGTGCAAAAATTTTTAAACGAACATTTAGATTTTAATGTATCTCAAGAAAACAAGATTGAACCTTTGTTTGTTTTCAAAAGGCTTTTTGATTTTAAAGGATGAAAAATGAATGAATTAAAACACCTTGCTGTTGTTATGGATGGCAATAGGCGGTGGGCTAGAGCTAAGGGTTTTTTGGCAAAGCTTGGATATTCCCAAGGAGTCAAAACTATGCAAAAATTGATGGAAGTTT
116	789906	790100	+	Cj0842	Cj0842	56.8867	195	AAAAAGCCAATATTGAAAAATTGGATGATGAGTATTTAAAATATATAATACAAAACAACTATACTGATTATTTTAAAGCATCTCTTCCTAGTGTCAAGGAAGAGACTAGGCTTGTAGCTAAGATTTGTTTAGATCATTTGCCTTGTTTTGAATTAAATTTTCAAAAATATCCGAAATCTTTATACTATCGTTCAGAAGAT
117	806721	806840	+	Cj0860	Cj0860	39.9362	120	GTGGGATTGTCTTTATCGGAACTATAGGGGCTTTTTGTTTGTATTTAAAAGGAGTGGAATATATAGGTGCTCTAAGGGCTAGTATGATTGCCTCTATAGAGCCTGTAGCAGCTGCTTTGA
118	862461	862510	+	Cj0929	pepA	7.66858	50	TATTAAAAGCGTAAAACTTCCTAGCATAATAGGAGATTGTGTAGTTAGAA
119	911701	911960	+	Cj0977	Cj0977	26.7696	260	TATGCACAACTTGAAGAATACGCATCTGCAGAAGATATATCTCGCGTTAGAGCAGAATTACTCACTTGTCCTGAATTAAACACCTCACTTGCTGGAACCATTATCGAAATTGATAAAAACTATGCCAAATCAATTTTAATAACCACAAGCGAAATGGTAGCAGATGATCAAGGATTGATTTTTGATGCCTTTATTTTCGCTGCAGCAAACTATGTAGCACAAGCCTCTATCAATAAAGAATTTTCAGTGATTATTGGATC
120	927461	927545	+	Cj0996	ribA	7.05296	85	TAGACAAGAAGGAAGGGGTATAGGGCTTTTTAACAAGGTTAATGCTTATGCTTTACAAGATAAAGGTTTTGATACGATTAAAGCA
121	1001176	1001375	+	Cj1064	Cj1064	25.465	200	ATTTTATAATTAATATTATTATTTTTGATTTTAAGGAATAAAATGAATTTTAAAGAACTAATTTCAAAACGCAGAGCTTGTAAACTTTTTAATGATAAAAAAATCAATGAAAAGGATTTGCATTTTATCTTAGAAAGTGGAGTCTTAGCCCCAAGCTCACATGGATTTGAGCCTTGGAAATTTGTAGTATTAGAACAAAA
122	1005706	1005850	+	Cj1071	ssb	20.9251	145	CGCACCGCAGAAGTTGCAAACCAATACCTTACAAAAGGTTCAAAAGTACTCATAGAAGGACGTTTGAGATTTGAACAATGGAGTGATCAAAATGGACAAAATCGCTCTAAACATAGCATTCAAGTTGAAAATATGGAAATGCTTG
123	1006076	1006105	+	Cj1071/Cj1072	ssb/rpsR	13.0783	30	ATTTACCATTTTAAAGGATAAACTATGGCA
124	1010626	1010750	+	Cj1076/Cj1077	proC/ctsT	30.8576	125	TCAAAGAAAATATTTGCTCCCCTGGCGGAGTTACAATAAAAGGCATAAAAATACTCGAACAAAAAGGAATTCGCGGAAGTTTTTTTGAAGCCATAAATGCTAGCAGCGCTAAATGAAAAAGGCTT
125	1040991	1041040	+	Cj1108	clpA	7.91709	50	ATCCTATTTTAGTAGGAGAAGCAGGAGTTGGAAAAACAGCCATTGTAGAG
126	1072876	1072970	+	Cj1138	Cj1138	42.4822	95	TCATCTTTTTAGATTCTGATGATTATTGGGAATTAAACTGCATAGAAGAATGTGTACCTAGAATGGATGGGGTAGATGTGGTTTGGTTTGATAGT
127	1089211	1089415	+	Cj1156	rho	21.1276	205	GTATCACAAGACTGGCACGTGCTTATAACACCGCAACTCCAAGCAGTGGAAAAGTCCTAAGCGGCGGGGTGGATGCTAATGCCCTACACAAACCAAAACGCTTCTTTGGTGCAGCTAGAAATATAGAAAATGGAGGCTCTTTAACCATAGTTGCTACAGCTTTAATTGATACAGGTTCAAGAATGGATGATGTGATTTTTGAAGA
128	1121066	1121160	+	Cj1192	dctA	6.05688	95	GGATCAGGTTTTATAGTGCTTGGAAGTACGCTTGCGGCTCTAGGAAATATGGAAATTTCAGAAGCAAATGCAACCTTAGCACAAGTTCTACCAGT
129	1138696	1138780	+	Cj1209	Cj1209	6.9113	85	GCTATTTACGCACATCATGGACACGAAGAAGCTACAAGCATAGAATCAGCAGCTGTTTGTGCAGCAGATACTTTAAGTGCTGCAC
130	1162076	1162195	+	Cj1234	glyS	9.83596	120	TCCTGCAAAAAGCAAGGATCAGTGAAAATGAACTCTCTTTTAAAGAAATCAAAGGCAAGGAAGTTTTGTACCATCAAAAAGCTATTAAAGGTTTGCAAAGTCAAGAAATTTTAGGAGAAA
131	1171651	1171775	+	Cj1243	hemE	6.63388	125	ATTAGCGGTTATTTGGATAGAATCGATGGCAATTTTGATGTTTTTGGGGTTGATTGGAGCACCCCGCTTGATTTAGCACGTGATAAACTATCACACAAATACACTCTTCAAGGCAACATGGAGCC
132	1176501	1176635	+	Cj1248	guaA	27.6763	135	CTCTCAATACACTCAGCTTATAGCAAGACGCTTAAGGGAACAAGGAGTTTATGCAGAAATTTTACCTTTTAATGTAAGCTTAGCTGATATTAAGGCAAAAGAACCAAAAGGTATTATTTTAAGCGGAGGTCCAGC
133	1177826	1178225	+	Cj1248/Cj1249	guaA/Cj1249	86.6334	400	ATGCAGTTTGTATACGCGTTGTAGATGCAAGTGATGGTATGACAGCTACCTTCTCGCATTTACCTTACGAAATTTTAGAAAACATAAGTCGCCGTATCATCAATGAAGTAGAAGGTATAAATCGCGTTGTTTATGATATCTCAAGCAAACCACCTGCAACTATAGAATGGGAATAATCCATTTTTTCTAGCTCTTATTTTTAATATAAAATTTTTATAAAAATAAGGCTAGAATTTATTTAAGAAATTTCAAGGAAGAAATATGCATGGAAAAATAGCTATTTATATGGATTCTACAGGACGTGGAACCGTTACAAACTCAGCAAATACCTTTTTTGACTTTAATCGCCAAATTTGGAATGATAAAAAAAGTATGCCAAGTGTTGGTATGCTTGTGGAAT
134	1224801	1225100	+	Cj1293	pseB	36.7294	300	AACACTTATTGCTTTAATTTTAAAAAAACTTAAGCAAAGGAAGGCAAAATGTTTAACAAAAAAAATATCTTAATCACGGGCGGAACAGGCTCGTTTGGAAAAACTTATACTAAGGTTTTGCTAGAAAACTATAAACCTAATAAGATTATCATTTATTCTCGTGATGAGCTCAAACAATTTGAAATGGCAAGCGTTTTTAATGCTCCTTGTATGCGTTATTTCATAGGAGATGTAAGAGATAAAGAGCGTTTAAGTGCTGCTATGCGTGATGTGGATTTTGTTATACATGCTGCTGCAATG
135	1226926	1227110	+	Cj1294/Cj1295	pseC/pseC	15.4246	185	TTTGTCAAAGATACTTTATTTAGCATTCTTGAAAAAGTTAAAAAGGGATATTGTGGATAAGCTAGACTTTAGAAGCCAAGATTTTAGCCAAACTGGAAAGGCTATGTATGAACTAGCTTGTGAACTTTTTCCTATCCCTAGGAGTATCACAGGGCAAGGTTTTAGAGATAGCTTAGAAATTTTAA
136	1231061	1231110	+	Cj1301	Cj1301	6.03872	50	CATCATATAGGCGTGGCTTGTAAAAATTTAGAAAAAGAAAGGGAATGTTT
137	1246176	1246335	+	Cj1317	pseI	41.2246	160	TTTTAAAATGTACTTCAACTTATCCTACTGCCATAGAAGATATGAATTTAAAAGGTATAGTAAGTTTAAAAGAAAAATTTAATGTTGAAGTGGGACTAAGTGATCATAGCTTTGGCTTTTTAGCCCCTGTTATGGCAGTAGCACTTGGAGCTAGAGTGAT
138	1248756	1248840	+	Cj1319	Cj1319	24.1757	85	AAAAGTCCTTTTTTAAAAGACATGGAAGTTATAAGTGGAGATTTAAGAGACAGTTTTTTTTGCGAAAAAATCACCAAAAATATAG
139	1250886	1250945	+	Cj1321	Cj1321	13.3387	60	TTACTAGAGAGCTTTATTCTTATTTAAAAGATGCAAATTACGAAATTATAGGCTATATTG
140	1262766	1262825	+	Cj1334	maf3	12.2446	60	GATGGAAGTTCACATCCTAAAGAGCATATACATGGAAGTCAAGGTGAAGAAATCAGAGGA
141	1262851	1262940	+	Cj1334	maf3	10.1869	90	GAAAAGGCAAAGTAAGAACACAACTTACTTGGAATTTGTTTCGTCAAGCTTTTGAAAAAGATATATTTTGGGCAAAAGAAAAACTCAATA
142	1266431	1266565	+	Cj1337	pseE	31.5045	135	CATTTTAATCATAAAAGGCCAGCCTTTTGCGAGATGCTTGGGGCTAGACGATTATGGATATATTAACGCAGGCATGAGTGTATCTCATATGGCTTATGAACTGGCTGAAAATTTAGGACATAACAACATCATTCT
143	1319521	1319635	+	Cj1380	Cj1380	8.06054	115	TATAGAATTAAACATAATTTATTTAAAGGATTTATAAACTATGAAAAAATTAAGTTTAATTCTTGTCTGTTCAGCATCTTTGTTTGCTGCAAGTAATTCAGAAATTAGTGATTTT
144	1329231	1329305	+	Cj1394	Cj1394	3763.56	75	CACGAGCATGAAAGAGATGGGCAAGTTTGGAAAATGGAATGGAAACTTTTACCTGAAATGTTTTTAATGCTTTCT
145	1398421	1399005	+	Cj1462	flgI	93.7641	585	CACTTTTTGCTTGATCTATCATCAACAATAGATTAAAGGAAGAATCCATGAGAGTTTTAACGATATTTTTACTCTTTATGACAAGCATTTTTGCAGTGCAAATCAAGGATGTAGCAAATACTGTAGGTGTAAGAGATAACCAACTTATAGGTTATGGACTTGTTGTAGGGCTTAATGGAAGCGGCGATGGAACAAGCTCTAAATTTACACTACAATCTATCTCAAACCTTTTGCAAGGTATGAATATCAAAGTAGATCCTAATGATATCAAATCAAAAAATACCGCAGCTGTTATGGTTACAGCCAAACTTCCAGCCTTTGCAAAAAGCGGAGATAAACTTGATATTACCGTTTCATCTATGGGTGATGCAAAATCTTTACAAGGTGGAACACTTTTAC…
146	1399756	1399945	+	Cj1463/Cj1464	flgJ/flgM	6.58003	190	AATATACTCTTCCATGTATAATGATACCATGAGTAAAGCTTTAAGTGGAGGTATGGGTTTTTCAAAATTATTATACGATTTTTTAAAAGAAAGGGGTTAAGTTTTTTAAATTTAGGTCGATATGGTTTGTAGAGGATTATAACTAAGATCAAGGAGGCAGAAATGATCAATCCTATACAACAAAGTTATG
147	1402066	1402175	+	Cj1466	flgK	9.04018	110	GTAAGAGCAAGCTCAAATGGAGTTGATAGTGGTAATGACATGGCAAATAAAATCATCCAACTTCAATATAAAAAAGTTAATTTTTATAATGAAGATGGCACTATCGATAA
148	1452806	1452915	+	Cj1516	Cj1516	8.78348	110	TCTATGTTTTTAATCAATGGCAAAAGCTATGATTTAAAACGCATTGATTTAAGCTCCAAGCTTGGAGTAGTTGAAGACTGGATAGTGATAAACAAATCTCACATGGATCA
149	1474796	1474905	+	Cj1543	Cj1543	7.06076	110	TGCTAAATTTGGCATAGCAAGAAGTGGAGCTATGGATGAAGATGCTTTAAGAATGGCAAATATCTTGCTTGGAAACAAACAAGATGAAGCAGGAATTGAGCTTTGTTTAA
150	1528151	1528480	+	Cj1599	hisB	33.7397	330	AGAAACAGATATAAAAGTAAAGGTATGCTTAAATGGGGGTAAGGTTAGCATTAAAACAGGTATTGATTTTTTTGATCACATGTTAGAGCAAATCGCTGTACATGGAGGTATAGGGCTTGAAATTTCTTGTAAAGGAGATTTGGAAATCGATGAGCATCATAGCGTTGAAGATGTAGCCTTAGCACTTGGAGCTTGTATCAAAAAAGCTTTAGGGGATAAAATCGGCATTGCAAGATATGGTTTTGCTTTACCTATGGATGAGTGTTTGGCAAGTTGTGCAATGGATTTTTGCAATCGTCCCCATTTAGTCTATAAAGCCAAATTTAAAAA
151	1529541	1529580	+	Cj1601	hisA	19.6991	40	AGCTTTGCTTGATTGTGGAGTAAAAAGAGTAGTTATAGGA
152	1529581	1529705	+	Cj1601	hisA	31.4661	125	TCTATGGCAATTAAAGATGCGACTTTATGTCTTGAAATTTTAAAAGAATTTGGTAGTGAAGCTATAGTTTTAGCCTTAGATACGATTTTAAAAGAAGATTATGTTGTGGCTGTAAATGCTTGGCA
153	1546866	1546915	+	Cj1619	kgtP	5.43201	50	GTCTTAGTGTAGGCGGGGAGTATGGCATAGCAGCTACTTATCTTTCAGAA
154	1598601	1598700	+	Cj1677	Cj1677	30.9926	100	ATCAAGGTAATGGAAGTATCTCAGGAAGTGTTCAAGTAAGTGGTGGTAGTAGTATTGATTCCATTACCAATGAGGGTAATGGAGCTATTTCTGGTTCAAT
155	1632201	1632460	+	Cj1720	Cj1720	63.3614	260	GAAAATTATTGATATAATTGTAATTTTAAGTAACAAAAAGGAAGTTGATGTTAAAAGAACTCTTAGAGATTAAAAAAGAAATGGAACCTGTTATCCACGAAGCCAATGTGAAATTAAATGTCCTAGCTCGTGAAGTCATAGTCCGAAAAAAAGAATACGAAATTTATGGGCCTATGGTAGATCGTGTTTATCTTGATAATGCCATTTATGTTAAAGTTATGTCAAGTGGACGCGATGTAAAAACAGACAATGTGACTATA
156	6411	6495	-	Cj0005c	Cj0005c	10.1242	85	AAACAGAACGATCAAAAAGAAAATCGTAGAGACTTTCTAAAAAATATAGGACTTGGTTTATTTGGCATTAGTGTATTGTCAAATT
157	24026	24150	-	Cj0019c	Cj0019c	21.7613	125	GACATAGCTGATCAAACTAATTTACTTGCCCTAAATGCAGCTATCGAAGCTGCAAGAGCAGGCGAACATGGGCGTGGATTTGCTGTTGTAGCCGATGAAGTTGGACAGCTTGCTGATAAAACAAG
158	33886	33980	-	Cj0026c	thyX	7.01273	95	GAAGCTGAATTTAAAATAGGAGATTTTGAAAATGCAAGCCGTTATCTTGTGCTTTGTGGTAATGAAGAGGTTGATAACGCAAGCATTAAAGCCTT
159	52561	52650	-	Cj0034c	Cj0034c	12.8957	90	TTTATGGCTTTAGCCATAGTTTTGGCAAGTTTGATTCTAGCTTTTGGATTTAACAAGGCTTTAAGTGATTTTAAAACACTTGAAAGAAGT
160	58061	58140	-	Cj0039c	typA	40.3727	80	ATGCCACTTGATCCTTTACACATTGAAGAGCCGACTTTAAGCATAGTATTTTCTGTAAATGATGGACCATTAGCAGGAAC
161	85456	85570	-	Cj0074c	Cj0074c	7.49276	115	TAGTGGGGTCAATTTTGCCATGTCAAGAGAAGGAGCTTTTTGGCTTATAGAAAATGAAGGAAATGGTAGAATGTGCACTACAGCACCTGATATTCATATCGCACTTTGTGGTATA
162	87391	87495	-	Cj0076c	lctP	6.21637	105	AATGGCTATACCTTGTATCACCATAGGTTTGGTTGTGGCCTTTGCTTTTATCTCTAAAAATAGTGGTATGAGCACTACTTTAGGACTTGCTTTTGCACACACAGG
163	88626	88740	-	Cj0076c	lctP	5.92007	115	AATAATTATCAAGGAGGAAAAATTGGAACAAATTTTAACATGGCAACAAATTTATGACCCTTTTTCAAATATTTGGCTAAGTGCTTTAGTGGCATTTTTACCTATACTATGTTTT
164	90616	90740	-	Cj0079c	cdtA	7.99312	125	GCGGTTTCTGATTTTTTAACCATTTTAGGCCCTAGCGGAGCAGCTTTAACGGTTTGGGCTTTAGCACAAGGAAATTGGATTTGGGGCTATACTTTAATCGATAGCAAAGGATTTGGCGATGCTAG
165	95356	95475	-	Cj0086c	ung	16.8489	120	TAAACATCACTCCAGCAAAAAGCGGAGATTTAAGCTCTTGGGCAAAACAAGGAGTTTTGCTCTTAAATTCTATTCTTAGCGTTGAAGCAAATAAAGCAGCTAGCCATAGTTCGTGGGGTT
166	152706	152925	-	Cj0149c	hom	9.35084	220	GTAGAATTAAGGGTGCATCCTACTATGATAGATAAAGAAAAAATGCTTGCAAAAGTTGATGGAGTGATGAATGCTATAAGCATTAATGGAGATTTGTTGGGTGAAAGTTTGTATTATGGAGCAGGAGCAGGAGGAGAGGCCACTGCAAGTGCTGTGATTTCAGATCTTATGGATATAGCAAGAGATCAGGTAAAAGCACCAATGCTTGGTTTTGTGAATA
167	156766	156885	-	Cj0153c	Cj0153c	8.84347	120	GATAAGCAACGATGCTTTAAGTGTAATAAATGAACTAAAACAAGTAGGTTTTTATTTTTATGCGAGTGATGGCTCGGGAAAAGAAATTCACAGTGTAAAAATAAGCAATGGTAAAAAAGT
168	156911	156950	-	Cj0153c	Cj0153c	4.94556	40	GAAAAATTAGCCATGGAAGGAGTAATTCGCACAAGCAGCG
169	167766	167995	-	Cj0172c	Cj0172c	56.0157	230	GCGCAAGCTGTGAGCTATACTACAGGTGTTCCTGCTATGATAGGTACGAAATTAATCGCTAAAGGAATTTGGCAAGGAAAAGGCGTGTTTAATATGGAAGAATTTGACGCTAAGCCTTTTATGGAAGAGCTGAATTCTCAAGGACTTCCTTGGAAGATTATCGAAATGACTCCAAGCTTAGGAGAGTAAGTGCTAGAGCACTTACTTTTGTCCTATATAAATAAAGTGCT
170	169041	169130	-	Cj0173c	cfbpC	29.1476	90	ATATAATTTTTTTTATTTTGGTGAGCTCAAGTTATGATTTAGAAGAGAAAATAAGTTTTGATATTATCAATTTTTAGTTTAAATTTGATA
171	193581	193645	-	Cj0197c	dapB	10.6053	65	TATTTTATTTTCAAGGAAAAAGATGATTAAAATAGGAATTTATGGCGCTAAAGGACGAATGGGAA
172	196176	196420	-	Cj0200c	Cj0200c	19.7461	245	TTTTGCAGATAGTCTAAAACTTGAAGGTACTATTGCACAAATTTATGATAACAACAAAACCTTGCTTATTGACTCTATTTATGGCGGACAAATGGCTATAAAAGTTCTACCAAATACCGAAATAGAAATGGATGATTGTGGTATTTTTGGAACAGATAAAGATGGAACTTTTAAAGATTTACAGGTTGGAAATTTTTTAGAAAGTAAAATTTCTTATGGAACACCTGCTACACCAAATACTCAGG
173	214916	214950	-	Cj0230c	Cj0230c	36.4195	35	CGCAGAGCACAAGGAAGTGAAGCAGCCTTAAAAGG
174	223461	223525	-	Cj0240c	iscS	5.35268	65	AAATAAAGGTTAATTTAACTCAAGTAGGAGTTGATTTTGCTTCATTTTCGGCACATAAATTTCAT
175	242491	242550	-	Cj0264c	Cj0264c	8.37439	60	TTTGAACCAACAGCTGAAAGTTTAGAATGGACTCGTTTTTCAGAATTTATAGAAGATCCT
176	243211	243385	-	Cj0264c	Cj0264c	24.711	175	TACTATGATTATGAGTGGTTGGGGTATGCAAAGAGCACATCATGGCGAACAGCCTCACTGGATGTTAGTTACTCTTTGTGCGATGTTAGGACAAATCGGCACAAAAGGAGGTGGTTTTGGACTAAGCTACCATTACAGCAATGGTGGTGTTCCAACTTGCAAAGGCGGAGTGATC
177	244831	244865	-	Cj0265c	Cj0265c	5.24707	35	CGAAAATAACAGGGTTTTGCTAAAAATTGATGGTT
178	263081	263110	-	Cj0284c	cheA	5.10292	30	ATTTAGAATTATTAAATAGAATTTTCCGTG
179	263436	263730	-	Cj0285c	cheV	14.3355	295	TGAAGTGTTGCTAATTTTAGATCTTGAAAGTGTTGTTGAAGATTTAGGAATTTACGCTCCAAAAACAGATATAGATTTTGGAAAAATAGAAAAATTTACTGGAACAGCACTTATACTTGATGACAGCATGACTGCTAGAAAACGCGTCAAAGAAATGATGCAACAGATGGGCTTTCAAGTTGTTGAAGCTAAGGACGGCGTAGAGGGCATAAACAAATTAGAAGAATTAAGCCAAATTTATGGTGAAAGTTTAAACGATACTTTAAAAATTATAGTAAGCGATGTCGAAATGCCA
180	265081	265170	-	Cj0287c	greA	5.87584	90	AGTGTGAAATTTGGTTCAAGTGTTGTGATCATGGATTTGGATACAGAAAAAGAAAGCAAATATACTCTAGTAGGAATTTGCGAAGGAAAT
181	281531	281680	-	Cj0309c/Cj0310c	Cj0309c/Cj0310c	136.665	150	AATTTTACTTTTAAGTATTATAGCCCTTAAATGGGTAAGCAAGGAAGCTTAAACTATGGAATGGTTTTATTTGTTTTTAGCTACTGCCTGTGAAATTTTTGGCGTGGTGATCATGAAAGAACTTGTAAGCACTAAAAACAAGCTTTACCT
182	300451	300575	-	Cj0329c	plsX	43.7096	125	AAAGAAAAAAAAGTAGATGCTGTAGTTTCAGCGGGTCATAGTGGAGCAAGTATGTCTTTGGCTACCTTAAAGCTTGGAAGACTTAAAGGTATTTCAAGACCTGCTATTGCCACTTTAATGCCAAA
183	305681	305770	-	Cj0337c/Cj0338c	motA/polA	7.83149	90	CAAGTTCAAGTATCGCCAAAAATTGGGGCGATTTAAAATAATCAAGGAGATAATTAATGGATCTTTCAACCATATTAGGAATGGTGCTTG
184	307746	307865	-	Cj0338c	polA	6.13772	120	CCTAATCAAATCAGAGATTTTTTAGCTCTTTGTGGGGATAGTTCTGATAATATTCCAGGCGTTAAAGGTATAGGTGCAAAAGGAGCTAAAACCTTGCTTGATGAGTTTGGTAGCATAGAG
185	338041	338340	-	Cj0369c	Cj0369c	30.87	300	TTTATGTCTGTCCTTATGCAAGAATACAATCTGTAATGTTCGATCATGATACAATGCAAGTGATCTACGATGAAAAACGCGGGGGCTTGATCTATGATGGACACACCAAACTTCATAAAAAACCGCCTGAGGGAGAATGCATAGGTTGCGAAGCCTGTGTTAGTATCTGTCCAACTCATATTGACATACGCAAAGGAATGCAACTTGAATGTATTAATTGTCTTGAATGTGCCGATGCTTGCTCTAAGGTTCAAAGCAAATTTAATCGTCCAAGTTTGATCAATTGGACAAGTGCAAAAG
186	338856	338925	-	Cj0369c	Cj0369c	6.68466	70	ATTAAGGTCTAAAAATGCAAGGACACATTACAAACTATACAAAAAAACGATATTTTGTATATTTAATTGC
187	347201	347325	-	Cj0380c	Cj0380c	81.431	125	AAATTTATGAGCTCATCTTTAAAGAATATTTTTTATTGTTTTCAAAAGATAAAGAGCTCAAGGATGAACTTAGAAAATTAAAAAAATTAGAATTTAAAATTCTAATGCAAGAAACTTCAAAAATT
188	348261	348340	-	Cj0381c	pyrF	44.9727	80	TGTAATTAATTTTTCAAAAATATCCTATGAAAATGGACTTGATGGTATGGTATGCTCTGTTTTTGAAAGCAAAAAAATTA
189	362021	362130	-	Cj0394c	Cj0394c	87.7159	110	AAGGATTAGGAATCGATCGCATAGCAGCTTGTTATACTATTGAAGATGGAGTTGTTGTAGATGCAGGTAGTGCTATTACAATTGATATTATTTCTAATTCTATACATCTT
190	475256	475310	-	Cj0509c	clpB	64.799	55	AAAACATAGTGTTTCAAGACTCTTAGGTGCGCCTCCAGGATATATAGGACATGAA
191	475641	475800	-	Cj0509c	clpB	69.0052	160	TTGATCTGCTTAAAAATGAAGCTTCTTTGGCTAAAGCTAGAGGTGAATTTCAAAAAGCAGCCGAGCTAGAGTATGGAAAAATTCCAAGTCTTGAAAAAGAAGTAGAAATTTTAGAAGATAAATGGAAAAAAATGAGTGAAAATGGAGTTTTACTTAAAAA
192	476286	476470	-	Cj0509c	clpB	74.4269	185	TTTGAAGATAGATTAAAAGCTGTGGTTAATGAAGTGATAAAAAGTGAAAATATCATTCTTTTTATCGATGAAATTCACACTATAGTAGGAGCTGGAGCGAGTGAAGGCAGCATGGATGCGGCAAATATTTTAAAACCTGCTCTTGCAAGAGGTGAACTCCATACCATAGGCGCAACTACTTTAAA
193	489256	489325	-	Cj0526c	fliE	5.45792	70	GCACAAGAAAGTGGAGAAGCTGCAATGACAGACATTGCCACAGGACAAGTAAAAGATTTACATCAAGCAG
194	599571	599665	-	Cj0638c	ppa	8.66775	95	CAAGCTGGAGCCGTGATTCCTTGCCGCTTAATCGGTGTTTTAATCATGGAAGATGAAAGCGGAATGGATGAAAAACTTCTTGCGGTTCCAAATTC
195	619356	619470	-	Cj0662c	hslU	26.773	115	AAACCAAGTGATCTTATCCCTGAACTGCAAGGACGCTTTCCTTTAAGAGTGGAATTAGATAGTCTTGATGATAAAGCTCTTTATGAAATTTTAACACGCCCTAAAAATTCACTTT
196	641256	641315	-	Cj0687c	flgH	6.43999	60	TATCGAAGGTTCAAGAGAGCTTTTAATCAACGGAGAGAAGCAAATCATACAATTAAGCGG
197	641371	641845	-	Cj0687c	flgH	38.9685	475	AATTTTAACAAAGAAAAATAAAAATTCATATTTTAAAGGACGAAAATGAAAAAAGTTTTATTTTATGTGTTACCGTTTGCATTTTTTGGTTGTTCTGCAACGGTTGATCCGCAAATTTCAATGAAACCACCTGCTTATGTAGAAGAACTTGCACCAAAACAAAGCAATAATGTAGAAAGTGCACCAGGATCGCTTTTTGGCAAAGGGGATAATCCTTTATTTTCAGATAAAAAAGCTATGAATGTAAATGATTTAGTTACAGTTGTTATACAAGAAAGTACCACTCAAAGCACACAAGCTAATAAAGCAACAAGTAGAACTAATACCTCAAATTTAGGCGGAGGTGCTTTAACAGGAAGTTCAGGAGTGGTAGCTAATGCTCTTAATAAAGTCAATGCT…
198	657496	657570	-	Cj0699c	glnA	5.55636	75	AAATGGCAAAACTGCCACTTTTATGCCAAAACCTTTATACGGAGATAATGGCAATGGTATGCATGTTCATATGAG
199	680321	680455	-	Cj0725c/Cj0726c	mogA/corA	8.38197	135	CACTATGCTTATCCCATAGTGCTTGGCGTGATGGTAATTTCTATCATTTTACCTTTGGTTGTTTTCAAGAAAAAAGGATGGTTATAAAAATTTATTAAGGAGAAACAATGGATACAATAAACATAGGAATTTTAA
200	713226	713335	-	Cj0762c	aspB	5.33265	110	GTTTTGATTTTGTAGCTTTTGCAAGTGTAAGCAAAGATGCTTTAAAACGCACTGTGACCATTAACGGACTTAGCAAATGTGGAGCTATGCCAGGATGGCGTTTTGGCTAT
201	713736	713995	-	Cj0762c	aspB	20.1119	260	ATTAAACAAAAATTATCAAGGATTGAAAAATGCTTACAAAAAGATCTCAAGTTTTAGAAGAATCTATCACTTTAGCTATCACTGCACTTGCCAATGAACTTAAAGCCAAAGGCGAGGATATCATTAGTTTTTCAGCGGGTGAACCTGATTTTGACACACCACAAACCATCAAAAATGCCGCTATAAGTGCTATTGAAAAAGGATGTGGAAAATACACTGCTGTTGCAGGAATTCCTGAAGTATTAAAAGCTATTCAAACC
202	714421	714615	-	Cj0763c	cysE	32.0476	195	TGCTAGAATGATTAGCGGAATTTCACAATTCTTAACTGGGGTAGATTTGCACCCTGGAGCAGAACTTGGAAGGCGTATTTTTATAGATCATGCCAATGGAGTGGTTATAGGTCAAACAGCAATTATAGAAGATGATGTTTTAATTTATCAAGGCGTTACTTTAGGTGGAACAAGCCTTGAAAAAGGTACTAAACG
203	719471	719670	-	Cj0768c/Cj0769c	Cj0768c/flgA	63.903	200	TGTTTAAAACCACAGCTTTAATACGCCGAAATGATCCTATAATCGGGGTTTTAAGCGAAGCAAATGTTGATGTTTTAATCGAACTTGTGGCTTTGCAAAGTGCAAATATGGGCGAAAGGATTCGTGCAAAAAACAAAGAAGGTAAAGTTATGCAAGGTATCGTAGTGGGTAAAAATAGGATGATTATACAATGAAAGTTT
204	723991	724120	-	Cj0774c	Cj0774c	16.2673	130	CTAAAATCAATGCTGAATTTGGGATTACTGTTGTTTTAGTAACTCACGAAATGGATGTGGTAAAAGACATAGCTCAAAAAGCTTTATTACTTGAACATGGACAAATCATAGGAAGTGGAGCAATTGATGA
205	748996	749110	-	Cj0798c	ddl	28.7438	115	AAGAAAAAGAACTCTTCATCAAACAAGGAGGTTTTTTTAGCAAAGGCTTTTTAAAAGAAAATAAACTAGAGTGCGAATGCGTGATCAATCTTATCCATGGTAGAGATGGAGAAGA
206	799686	799755	-	Cj0853c	hemL	6.77102	70	TTATTTAGCACCTTCTCAATTTGAAACAGGCTTTATATGTTCAAAAATGGATGATAAAATTATAGATACA
207	799791	800215	-	Cj0853c	hemL	31.9484	425	AAGTAATGAGTGGATATAGAGCATCTTACCTTGGTTCCTATGGAATCAATCATATCCAAGCAGATATAATTACTTTTGGTAAGGTAATAGGAGGCGGTCTACCTGCAGCAGCATTTGCTTCTAGAGCTGAAATTATGGATATTTTAAGTCCTTTGGGTGGAGTTTATCAAGCAGGAACTTTAAGTGGAAATCCTTTGGCAATGGCTGCAGGTATAGCAAGTCTTACAAAAGCCAAAAAGAAAACCAAGCTTTATGACAAACTTGGAAAATTAGCAAAAAAACTTACACAAGGAATGAAAAAATTAGCAGATGAAAAAGGACTTCCGCTGCAAGCTTGTCATGTAGGTTCTATGTTTGGATACTTTTTCACCAAAGATCCTGTATCAAACTACCAAGATG…
208	823526	823785	-	Cj0887c	flgL	15.6824	260	TTAAGCGTTAATGTCCAAAGTATAAAATCAAATGTGATTGATGTAGATTATGGTGAGGCAATGATGAATTTAATGCAAGTTCAACTTGCATATCAAGCTTCTCTTAAAGCTAGTACAACAATTTCTCAACTTAGCTTATTAAATTATATGTAAAATTTTTTATGGTATAATTTGGCTTTGATTTTATTTTCAAGGAAAGAATATTAAAAAAGAAGCCATTTTTACCAGCTCCACGCTTGTTATTTTTTATCTTTGTCTTT
209	833091	833185	-	Cj0893c	rpsA	10.4013	95	ATTACAGCGAAATTTCTTACAAAGGACCTGTAAACCCTGGAACACTTTATAAAGAGGGCGATAAAGTTCCAGTTAAAGTAATAAAGTATGATAAA
210	833526	833570	-	Cj0893c	rpsA	5.59131	45	AGAAAAGAAAAAGTTATTGAATTTATTAAAAACTATCAAGAAAAT
211	839916	839990	-	Cj0899c	thiJ	5.82902	75	TGAAATTTATCAAAAATTATACGAGGGAATGTTGCTACCTTTGACAAAATAGTTTAAATGGTAGTTTTTCTACCA
212	840081	840235	-	Cj0899c	thiJ	9.08153	155	TTAAATATCATTAAACAACTTCATAGCAAAAATAAAATTGTTGCCGCAATCTGTGCTTCTCCTATAGTTTTAAATGAAGCAGGTGTTTTAGAGGGCGAGTTTGCTTGTTATCCTAGTTGTGAAGTTGGACTTAATGGAAATCGTGTTAACAAGGC
213	846076	846195	-	Cj0906c	Cj0906c	6.66662	120	TTAAAATTTATCTTAATCAAGGATTAGATGCTGTTGGTGTAGCGATTGAAAAAGAATTAACTCAAAAGGATTTTTGGTTAAGTGAAATAGGAGATAAAAATATTTCACTTGGATACTATG
214	853956	854055	-	Cj0917c	cstA	13.6064	100	CTACTCGTAGAAAAGGTAGAAGTCTTGGCGAGATGATTAAGGATGAGATGGGTAAATTTACAGGTGGAGTTGCTATGGTGGCGATTTTTGGCATTATGCT
215	854076	854185	-	Cj0917c	cstA	12.8229	110	ATTGCAGGAGCAGGTCCATTAGTAGGACCTATCTTGGCCGCTCAAATGGGATATTTGCCTTCTATGCTTTGGATTTTAGTAGGAGGAGTTTTAGCGGGTGCTGTGCATGA
216	890711	890835	-	Cj0950c/Cj0951c	Cj0950c/Cj0951c	26.1352	125	TAATCTTGAAAGCGAACTTAACCAATTTCAAATTTAAAGGAATAAAATGAAAAAAATGCTTCAAATTGCTTTAGCTGCAACTTTTTTTGCGGGTTGTGCTAGTACTTCTCTTACTTCATCTACTT
217	891696	891790	-	Cj0951c	Cj0951c	24.9546	95	TTGGAAAGCCTGTTTTAGAGCTTTTAAATCATGCTAAAGAATTAGCTCAAGGAAGTGGCAATTTAAAAGCTCGTATTTCAGTTAAAGGTCAAGAT
218	922746	922860	-	Cj0991c	Cj0991c	28.0638	115	TTACATAGATACGGCTAATGCGGTGCTTAAAATCACTAAGGAATTAAAAATCAATGTGGATTTGATGAAAGAACAAGTATGTTGTGGAGCGCCGCAATTTTTTACGGGTGATTTT
219	923591	923745	-	Cj0992c	hemN	7.37965	155	TTAGATAGAGGAGTTTTACCTTTTGAAAGAGGTGTGATTTTAAGCGATGATGATGAGCTTAGAAAAGCAGTGATTATGGAGTTAATGGCAAATTTTAAGCTTGATATTAAGTCAATAGAAAAAGAATTTTCCATTGATTTTAAGGAGTATTTTAA
220	926346	926705	-	Cj0995c	hemB	18.526	360	AAGCAAGCCTTAGTTCATGCAAGAGCAGGGGTAGATATGATAGCACCTAGTGGAATGATGGATGGTGTTATCACTACTTTGCGCAAAGCTTTAGATAAGGAAGGTTTTGAAAATTTGCCTATAATGGCGTATTCTACTAAATTTGCATCAAGTTATTATGGGCCATTTCGAGATGTAGCAGAGTCAGCTCCAAGTTATGGAGATAGAAAAAGCTATCAAATGGATTTTGCTAATGGTAAAGAAGCTTTAGAAGAAAGCTTAGAGGATGAAGCACAAGGAGCTGATATTTTAATGGTAAAACCTGCTCTTGCTTATCTTGATGTGGTTAAAGAAATATCCCTTCATTCTAACTTGCCTTTG
221	936571	936810	-	Cj1006c	Cj1006c	38.6485	240	TTTTTTAGAAATCTTAGATGAAGCTTGGCTTGAAAGGCATTTGCATATTGCATTGCAACATACAAGTGAAAAAATGCTTCGTATAATGAGAAGAAGATCACATACGGATAATGATTTAAAGCTTTTTAATACTATAGCAAGCAAAGGATATGCTTTAGGGACGGATTTTATAGTAGCTCATCCAGGCGAGAGTGAAGAGCTATGGCAAGAAGCTTTAAGAAATTTTAAAGAATTTCCACT
222	938551	938600	-	Cj1007c	Cj1007c	10.5061	50	AAAAAACTCAGAACTTAAGGAATTAGTTGAGCTTAAACCAAGTGTTGAGA
223	945901	945990	-	Cj1013c	Cj1013c	46.7693	90	TATAGATTTTATCAAAGTTCTTATGATCAAGATGAAAAAGGGACTGTTTTATCTGTAAATAAAGATCCGGGCAAAATACCAACTTATATA
224	954866	954985	-	Cj1023c	asd	15.6184	120	TATTGATAATACAAGTCATTTTAGAATGGAAAAAGATGTTCCTTTGGTGGTTCCTGAATGCAATCCTGAGGATATTAAAGATTGGAAAAAAACAGGGATTATTGCTAATCCAAATTGTTC
225	978051	978135	-	Cj1044c	thiH	8.75436	85	TTTCCTTATCGCTTTAATGCTCAAGAAAGAGCTTTAAAAGCGGGTATGCGTGGAGTGGCTTTTGCGGCACTTTTAGGTATAGATG
226	981166	981365	-	Cj1048c	dapE	11.066	200	ATATGAAAAGCGGAGTAGCAGCCTTTGTGGATGCGGCAAAGAATGCGGATTTTAAAGGAGCAAGACTGAGTCTTATTTTAACAAGTGATGAAGAAGGCGAGGCTATATATGGAACCAAGGCTGTTTTAGAATGGATGCAAGAAAGAGATATGTTACCTGATTATGCCGTGGTTGCAGAGCCAACCTGTGTTAAAAAAATC
227	981371	981455	-	Cj1048c	dapE	6.18342	85	TAGATGTGGTGCCTGCAGGCGAGGGTTGGAGTAATAATGCTTTTGCGCCTGTGGAAAAAGAAGGCTTTATCTATGCAAGGGGTGC
228	993961	994335	-	Cj1058c	guaB	6.98716	375	CAAATAAATTTGGCGTTCCTGTGATAGCTGATGGTGGAATTAAATATTCAGGTGATATTGCAAAAGCTTTAGCCGTAGGTGCGAGTTCTGTTATGATAGGATCGCTTTTAGCTGGAACAGATGAGAGTCCAGGAGAGCTTTTTACTTATCAAGGAAGACAATATAAGTCTTATCGTGGTATGGGTTCGCTTGGGGCTATGCAAAAGGGAAGTTCAGACAGATACTTTCAGCAAGGTACTGCTCAAGATAAACTTGTTCCTGAAGGTATAGAAGGGCGCGTTCCTTATGTAGGAAGTATAAGAAGCGTGGTGCATCAACTTTTAGGAGGTTTGCGTTCTTCTATGGGTTATGTTGGAGCTAAAGATATAGAAGATT
229	994336	994450	-	Cj1058c	guaB	6.25789	115	GCAGGAGTAGATGCGGTTAAAGTAGGTATTGGGCCAGGAAGTATTTGTACCACACGTATTGTTTCAGGTGTGGGTGTGCCTCAAATTTCAGCCATTGATGAGTGTGTGGAAGAAG
230	994556	994665	-	Cj1058c	guaB	8.32128	110	GAAGATTACGCGTGGGTGCGGCTATAGGAGTAGGACAAATGGATCGTGTGGATGCTTTAGTTGAAGCGGGTGTTGATGTTGTTGTGCTTGATTCTGCGCATGGACATTCT
231	1008336	1008590	-	Cj1073c	lon	27.3385	255	TAATTGCGGAGTGATTGGGACTATCATGCGAAAAGTTCCTTTACCTGATGGAAGGGTGAAAATACTTTTTCAAGGATATGCTAAGGGTAAAATTATAGAGCAAATTTCTAATAAACCTTTAGAAGCCAAGATAGAACTTATAAAAGAAGACTTTTTAGAAGGAACTAAAAAAGAAGCGCTTCTTGAAGTTTTAAAAGAGAAGGTAAAAAATTTGGCAAATATTAGTCATTATTTTTCTCCAGATCTTTTAAGAAC
232	1014751	1014915	-	Cj1083c/Cj1084c	thiD/Cj1084c	36.0146	165	GTCGTACCGCAAAGCAATTTTATTTAGCTTTTAAGGAGAATTTTAAATGACTGGAGCACAAATTTTTACCAAGCTTTTAAATTTGGATTTAAATTATCATGATTTTGATTGGCTTGAAAATCAAGGATTGAGTGAATTTGAGCTTTTAATTTCTGTCGTTTTAAC
233	1017031	1017130	-	Cj1085c	mfd	16.8593	100	TTTTGCAAGATTTTCAAAGTGGAAAAGTCATGGATAGGCTTTTAAGCGGTGATGTGGGTTTTGGAAAAACAGAAGTCGCTATGAATGCTATTTATCCAGT
234	1026501	1026690	-	Cj1093c	secD	26.1857	190	ACGGTGTGGCAGGAATTTTTGCAAATATTGCAATGCTAGTTAATGTTTTGGTAGTAGTTGCCGTTATGGCTATGTTTGGAGCAACTTTAACTTTACCAGGGATGGCAGGACTTGTTTTAACTGTGGGTATGGCAGTAGATGCAAATGTGATTATCAATGAGCGTATACGAGAACTCTTGCGAGATGGAGT
235	1030401	1030655	-	Cj1096c	metK	7.75057	255	GCGAAGTTAAGTCAAATCACAAACTTAGTAAAGCTGATTACGATAATTTAGTTAAAGATGTTTTAAAAAACATTGGTTATGACGGAGCAGGCCATTTTAGCAAAGAGCAGTGTTTACATCCTGATGAGGTTGATGTTATGGTGTTTTTAAATGAACAAAGCCCTGATATCAACCAAGGTGTCGATCAAGAAGATGGCGAAACAGGAGCAGGTGATCAAGGCATTATGTTTGGTTTTGCAAGTTGTGAAGCTGAGG
236	1045241	1045480	-	Cj1112c	Cj1112c	8.42668	240	ATGTGGAGCTTCGCTTTATAAATCCGAAGATAAATTTAAATCAGGTTGCGGATGGCCTAGCTTTGATGATGAAATAAAAGGGGCTATTAAAAGAATTCCTGATAAAGATGGGATTAGAACCGAGATTGTATGTGCAAACTGCAATGGACATTTAGGTCATGTTTTTGAAGGAGAAGGATTTTCTGCTAAAAATGTAAGACATTGTGTAAATTCTATTTCTTTGGAATTTGTAAAAACTAA
237	1049491	1049570	-	Cj1116c	ftsH	5.69278	80	AGTTAAAAAAGCTTATTGAAAGTGGACAAATCAATCAAGTTAGTATAGGACAAACAACAATCAAAGCGATTTCAAGCTCT
238	1049591	1049615	-	Cj1116c	ftsH	5.07095	25	GGGCATTGAATGGCAATGAAGTAAA
239	1050436	1050550	-	Cj1117c	prmA	11.5365	115	TCTTGATTTTGCTTTTGATTTAGGTATAGAAGCCATAGAAGAGAAAGATAATGGTGTTTACATTAGATCCCATGAGAGTTTAGAAGAGTTTTCATGGGCACTTGAAATATTTGCT
240	1050556	1050715	-	Cj1117c/Cj1118c	prmA/cheY	7.3906	160	GTAAAACCTTTTACTCCACAAGTTTTAAAGGAAAAACTTGAAGATGTTTTAGGAACAGGAAGTGGAGAAGGTGCAGCTGAGTAAAGGCTGATTTTTAAAATTCTAAATGCAAAAAAAATATTATGAATTGTTCTTTATCGTAGAAGAGCAGTATAAAAAT
241	1050961	1051030	-	Cj1118c	cheY	5.06413	70	GAAATTGTGAAATTGTTAGTTGTTGATGACAGTTCTACTATGAGAAGGATTATTAAAAATACCCTAACAA
242	1056631	1056885	-	Cj1124c/Cj1125c	pglC/pglA	95.4442	255	CACAGCGTTATTTAAAACTTTATGATAGGGTAATTAAGAATGTATGAAAAAGTTTTTAAAAGAATTTTTGATTTTATTTTAGCTTTAGTGCTTTTAGTGCTTTTTTCTCCGGTGATTTTAATCACTGCTTTACTTTTAAAAATCACTCAAGGAAGTGTGATTTTTACCCAAAATCGTCCCGGGTTAGATGAAAAAATTTTTAAAATTTATAAATTTAAAACCATGAGCGATGAAAGAGATGAAAAGGGTGAGTTA
243	1085006	1085265	-	Cj1152c	gmhB	33.3878	260	TAATGTTTTTATGAAAACAAAAGCATTATTTTTAGATAGAGACGGTGTGATTAATATAGATAAAAAATATGTCTATAAAATAGAAGATTTCGAATTTTGTGATGGAATTTTTGAACTTTGTAGATATTTTTTGGCTAGAAATTATTTGCTTTTTATAGCGACAAACCAATCAGGCATTGCAAGAGGATATTACAAGGAAAGTGATTTTTTTAAGCTTTGTGATTATATGCTTAAAGAATTTGCTAAACAAGATATAAAAA
244	1086376	1086615	-	Cj1155c	Cj1155c	2001.17	240	AAATTTGGATTTTAAAAAGCATTCGAGTATTCAAGCTAAAGGTTTAAGTGCTGAGTTAAATGAAGGGTTGCTTTTAGGCGGAAGTTCTAAATTTTTGCAAGAAAAGGGTATTGTGGCTAAAGAATTTGATAATACGCATTTTATTTTTGCCAAGGAAGGTAAAATTTTAGCTTTTTTTGAGTTTGATAGTGTTTTAAGAGAAGGTGCAAAAGAGCTTATCGCTTATCTTAAAAAAGAAAA
245	1087736	1087870	-	Cj1155c	Cj1155c	49.8136	135	TTTTAAGACTTATTGAAAGCATAGGCTATAAAGCGAGTGCTTATGATGCGAGCAAGGCTTCAAAAAAAGCGGATTTACTAAAAAGGGAATTTTATTCTAAGCTTGTTGTGGCTATAGCTTGTGTGATGAATATCA
246	1094181	1094300	-	Cj1163c	Cj1163c	23.5608	120	AAGACAAGTTTTGCTTTTAAATCCTAGTGTGGATGAGGTAGTGGATTTGCATATTACTCAAATCACTAATAAAATGCTAGTAGCCTCTATGCATTTAAAAGTAAGAGTTTGCAATCTAAA
247	1103356	1103405	-	Cj1175c	argS	6.54425	50	TTACACATAGGACATGCAAGAGGCGCTGTTTTTGGAGACACCTTAACAAG
248	1103456	1103505	-	Cj1175c	argS	12.6573	50	TGCAAATCAGGCTTTAACAAATCCAAATGATTTTACTAAAGGAGAAAAAA
249	1107826	1107990	-	Cj1181c	tsf	47.4025	165	CTCAAGGTAAACCTGAAAAAATTTGGGACAATATTATCCCGGGTAAAATGAATAGTTTTATAGCTGATAATTCTCAACTCGATAGCAAACTTACTTTAATGGGTCAGTTTTATGTAATGGATGATAAAAAAACTGTAGAACAAGTGATCGCTGAAAAAGAAAAAG
250	1116776	1116995	-	Cj1188c	gidA	25.6408	220	AATAGGAGCGGCAAGTTGTAATCCAGCTATAGGTGGACTTGCTAAAGGGCATTTGGTAAAAGAACTTGATGCCATGGGTGGTCTTATGGGTGAAATCACCGATGAAGCAGGGATACAATTTCGCATTTTAAATGAAAGTAAGGGTGTAGCCGTTCAAGGAAGTAGGGCACAAATTGATATGGATAAATACCGTATCATTGCACGTAATAAACTTTTAAAA
251	1124266	1124310	-	Cj1195c	pyrC2	6.07382	45	TTGTAAGCATTCATCATCTTATCAAAGATGATAGTGCTTGTGAAG
252	1126341	1126470	-	Cj1197c	gatB	14.1356	130	GAGTTTTTGGATATTAAAATCCCTGAGCTTCCTGATGAGAAGAAAGTACGCTTTATAGACAAGCTTGGTATAAAAGAAAGTGATGCAGAGGTTTTAATCAGTTCTTTAGAAATGAGTCGTTTTTTTGAAA
253	1135551	1135880	-	Cj1206c	ftsY	170.389	330	CAAGGGCATGATCCTTCAGCGGTTACTTTTGATACCATTTCTAAAGCAAAAGCAAAGGATTTTGATAGAGTTATTATCGATACAGCAGGGCGTTTGCAAAATCAAAAAAATTTAGCTCATGAGCTTGAAAAAATTGTAAGAATTTCAAACAAAGCTTTAGAAGGCGCACCCCATAGAAAAATTTTAGTTTTAGATGGAACACAGGGAAATGCTGGAATTTTACAAGCTAAAGCTTTTAATGAGCTTGTAAAACTTGATGGTGTGATTATCACAAAGCTTGATGGGACAGCTAAAGGGGGTGCACTTTTTAGTATAGCAAGAGAGCTTGAG
254	1136261	1136305	-	Cj1206c	ftsY	6.40759	45	TTTTTAAAAAAGGACTTGCAAAAACTCTTGAAAATATTGTTGGAG
255	1136381	1136470	-	Cj1207c	ftsY	13.2198	90	GGTGAAAATAACTATCTTTTAGCTAAAGCTTTAGGTGGGGTAAATGGAATTCCTACCATGTTTCTTTACAACAAGCATTCTAAATTGATT
256	1136801	1136915	-	Cj1207c	ftsY	9.27702	115	AATTTTAGCATTTTTATAAAGAATAATAAAGGATTGATAAATAATGAAGATTAAAAAAATACTTTTACTAGTGGCAATATCTTGTTTGTTTGTTGCTTGTAGCAATGATAAAGAA
257	1146136	1146260	-	Cj1218c	ribA	38.1343	125	AACCTGCTTTAAGATATGGCGATAGAATTGATGGACATCTTATGCAAGGACATATTGATTTTATCGGCACACTTGAAAAGATTCAAAAAGATGAAAATGGAGTGGATTTTTATATATCTTTACCC
258	1151111	1151445	-	Cj1222c	dccS	384.491	335	ATTTCTAAATTGATTGATAATCTTATAAGCAATGCTATTAAATACAATAAAAAAGGTGGAGTAATTTCTATAATTTTAAAAGCCAATTTTTTAAGTATTGCGGATACAGGTTGTGGAATTTCAAAGTCAAATTTAAATCATATTTTTGATAGATATACAAGATTTAATACCGATCAAGGAGGATTTGGTATAGGGCTTTCTTTGGTAAAAAAAGTTTGTGATGATAATGATATTAAGATTATTTGCGAATCTGTAGAAAATCAAGGGAGTGTTTTTAAATTAAATTGGTAATCAGCAAGGAAAATCCTTGCTGATAAGAGGTTAGAGCAGATATT
259	1198156	1198405	-	Cj1267c	hydA	19.1819	250	TCTTTATTTTATTATTTATAGAGAATAAATTTCATGTTATAAAGGAAATATAATGATTGATTATCATCAAATAGAGTCGCGTTTATCGGCTCTTGAAAAGCTTCCTTCTTTGAAAGACAATGATAGTATTACAAAAGCATTAGAAAAGTCAGGTTTTTCTAGAAGGGATTTTATGAAATGGGCAGGTGCTATGACTGCATTTTTGGCTTTGCCAGCGAGTTTTACTCCTATGGTGGCAAAAGCTGCTGAG
260	1202311	1202550	-	Cj1270c	amiA	16.5835	240	CTCGTGGAGTTAGAACCAATCTTTTAAATTTGGTAGATAAAAGAATGGGTCCAAAGATTAATTGTATAAGCAATTGTGTAGCGCCTTGTGGACGTGGAAAAGAGGCGACTAAAGTAGGGTATTGTATAGCAGATAGGCTTTTTGATGCGTGGTCAGGCAAAAAAGAAACAGGACTTTTCTTTACAGGTGCAAATGGATATCGTTTAGATAAGCTTATCAGTGTTAAAGAACTTATGGAAA
261	1203251	1203350	-	Cj1270c	amiA	7.86797	100	TACTATAAAATATCCCATTTTTCAAGGAGGAATGGGACTAGGCATAAGCTGGGATAGATTAGCTTCTGCAGTTTCTTTAAATGGTGGACTTGGGATTATT
262	1206456	1206545	-	Cj1272c	spoT	11.0612	90	ATTTTAGCTGCTTTATTGCATGATGTGATTGAAGATACAAACTGCACTGAAGAAGAACTTAGAGAGCAGTTTGGTTCTGAGGTTTTAAAA
263	1206576	1206750	-	Cj1272c	spoT	21.5187	175	CGATAATGTAAAAAATTGTAAAGATTTAGAAGCTGCTAAGGCTTTGCTTTTCGAAATTTGTGGCCATGATGCCATTCTTGAAAAAGCGGTAGATTACTGTATATTTTGCCATGAAGGGCAGTTTAGAAAAAGTGGAGAGCCTTATGCGGTACATCCTATTTTAGTAGCAACACTG
264	1207501	1207530	-	Cj1274c	pyrH	5.19775	30	TTAAAAGGACAAGTGGAGATCATATGGGGA
265	1208106	1208210	-	Cj1275c	Cj1275c	42.681	105	ACAATTAGGTTCAAGCTATCAAGGAAGTTCAGTCAAGCGTTACACAGGAAAAAAAACCATAGCTCCATTGGATTCTTTTACTGTGAAGCAAAAATTTGGAAATTA
266	1210326	1210475	-	Cj1277c	Cj1277c	47.7634	150	ATAAAGCATAATTTAAAAATTTAAAAAGGGAAATTAAGGAAAAAGGATGCCTAATTTAATCCAAGCAAATAAACTTACTTTAGGTTATGATGAACTAGTTATTAAAGAAGCGAGTTTTGCTTTTAAGGATGATGATTTTGTTTTTATTAC
267	1220851	1221020	-	Cj1288c	gltX	6.45281	170	ATATGATGGAAGATATAGAGAATTTACAGGCACGCCACCTCAGGGTATAGAACCTGTTGTGCGTATTAAAGCGCCTCAAAGTGGCGAGATTGTTTTTGAAGATGGGGTTAAAGGCGAGGTGAGATTTAAAGCAGAAGATATAATGGATGATTTTATCATTGCAAGAAGTG
268	1222501	1222595	-	Cj1290c	accC	7.05822	95	TCTTGCCAAGTCCAGGTAAGATTACTAAATACATTCCACCCGCAGGACGCAATGTAAGAATGGAAAGTCATTGTTATCAAGACTATAGCGTGCCT
269	1239036	1239090	-	Cj1309c	Cj1309c	10.2995	55	TTGATAGTAAGACTTCTAAGGGAGGATTATGTAGGAGGGACTTTACTTAAGGATT
270	1239806	1239940	-	Cj1310c	Cj1310c	12.5154	135	TAAGTGTTATCAGGAATTAGGATATGATGCAACTTTACATTTAATAAAGGATGAAAATGATATAGATGGTAGATTTGTAAAAAGTTTAGAGCATGGACTTAGAATGACTGATAGGGCTTTATTTAGAAAAGAACT
271	1267611	1268275	-	Cj1338c	flaB	9.94224	665	ACGGTGCTTTAGTTGCTGCAATCAATTCGGTTAAAGATACCACTGGAGTTGAAGCTTCGATCGATGCTAATGGACAACTTTTACTTACTTCAAGAGAAGGTAGAGGGATTAAAATCGATGGTAATATAGGTGGAGGTGCCTTTATCAATGCTGATATGAAAGAAAACTATGGCCGCTTGTCTTTAGTTAAAAATGATGGTAAAGATATTTTAATCAGCGGTAGCAATCTTTCTTCTGCAGGTTTTGGTGCAACTCAATTTATCTCTCAAGCTTCTGTTTCTTTAAGAGAGTCAAAAGGAAGATTTGATGCTAATATCGCTGATGCTATGGGATTTGGTTCTGCAAACAAAGGAGTTGTGTTAGGTGGTTATTCTTCTGTTAGTGCCTATATGAGTAGCG…
272	1268341	1268540	-	Cj1338c	flaB	8.12867	200	AGTGGTGAAGTACAATTTACTCTTAAAAATTACAATGGTATAGATGATTTTCAGTTTCAAAAAGTTGTGATTTCAACTTCAGTTGGAACAGGACTTGGAGCTTTAGCAGAAGAGATCAATAAAAGTGCTGATAAAACAGGTGTTAGAGCTACTTTTACAGTAGAAACTAGAGGTATAGCTGCAGTTAGAGCAGGAACTAC
273	1268541	1269135	-	Cj1338c	flaB	33.9597	595	ACACTTTTTGCTTTAATCTTTTCGATGCAATATTTTGAAAGGATTTAAAATGGGTTTTAGGATAAACACCAACATCGGTGCATTAAATGCACATGCAAATTCAGTTGTTAATGCTAGAGAACTGGATAAGTCTTTAAGCAGACTTAGTTCAGGTCTTAGAATCAACTCCGCAGCAGATGATGCTTCAGGGATGGCGATAGCAGATTCTTTGCGTTCACAAGCAGCCACTTTAGGTCAAGCTATCAACAATGGTAATGATGCTATAGGTATCTTACAAACTGCTGATAAGGCTATGGATGAGCAACTTAAAATCTTAGATACAATCAAAACTAAGGCAACTCAAGCGGCTCAAGATGGACAAAGTTTAAAAACAAGAACCATGCTTCAAGCAGATATCAA…
274	1269156	1271035	-	Cj1339c	flaA	179.366	1880	TAAAGTATAAAATATTTTTTTGATTGCACGATATAGCATTTAACAAGTTCATGGATGAGCTTGAATTTTTTTAAAAGGATTTAAAATGGGATTTCGTATTAACACCAATGTTGCAGCTTTAAATGCAAAAGCAAACGCTGATTTAAATAGTAAAAGTTTAGATGCTTCTTTAAGCAGACTTAGTTCAGGTCTTAGAATCAACTCCGCAGCAGATGATGCTTCAGGGATGGCGATAGCAGATAGTTTAAGATCTCAAGCTAATACTTTAGGTCAAGCTATATCTAATGGTAATGATGCTTTAGGTATCTTACAAACTGCTGATAAGGCTATGGATGAGCAACTTAAAATCTTAGATACAATCAAAACTAAGGCAACTCAAGCGGCTCAAGATGGACAAAG…
275	1279901	1280120	-	Cj1346c/Cj1347c	dxr/cdsA	19.746	220	TTTTTGTTTATAGTTTTTGGCTTTCTTTGCTTTGTTCGTTTTTTGTAGCGATTTTTGCAGTGATTGGAGATTTGCTTGAGAGTTATTTTAAAAGAGAAGCAGGTGTAAAAGATAGTGGAGATCTTATCCCTGGTCATGGGGGCGTGCTTGATAGGATCGATGCGGTGATCATTGCTGCTTTTGTGATGGTTGCTCTTTTATGATACTTTTTGGAAGTACG
276	1288416	1288445	-	Cj1356c	Cj1356c	5.07125	30	AATGATCAATAAAAATAAATTGTTTAGACA
277	1300506	1300640	-	Cj1365c	Cj1365c	11.6696	135	GTCTACTTATCCTACTGATACAGCTGGGAAACAGCTTATACCTGATTTGAAAAAATCAACACACGGAAGTCATGTAGCAGGTATAGCTGTTGGAGCAAAGATAGGCGATAGCAAACCTTATGGAGTGGCTTATGG
278	1304471	1304590	-	Cj1367c	Cj1367c	32.2531	120	CTTTATAATGCTAGCAATGAGCTTAAGACTTCTATAATACAAACTCGTTTCATATGTGGTTCTAGGATTTTATTTAAAGGGATTAAGATAAAATTTGAGAGTATTATAAAAGAAAATAAA
279	1338301	1338385	-	Cj1403c	gapA	5.75464	85	TTGTAGAATATTAGCATTATATTTTGCAAAAGGAAATTAAATGGCTGTAAAAGTTGCTATAAATGGTTTTGGACGCATAGGCAGA
280	1339636	1339745	-	Cj1406c	Cj1406c	40.5596	110	CGCGATTTAATTTATTTTAAAAAGGAATTAAAAATGAAAAAAATACTTATTCTACTTACACTATGTGCTTTTGCTTTTGGTGCAAGTGAATGTGATAGAAAAATCGATCG
281	1342231	1342300	-	Cj1410c	Cj1410c	9.30101	70	CTTCTCATGCGTGGCGTGAAAGAAATCGCAAAAAATGGGCAAGGATTGTTATAAAAATCACAGATTTTTT
282	1342301	1342325	-	Cj1410c	Cj1410c	5.03183	25	AATGGCTATGCTTGGGAGAGCGTTT
283	1345366	1345500	-	Cj1413c	kpsS	38.5096	135	AAATCTTATCTAGTTTTTAAACACCATCCCATGGATAGGGGCTATAAGAATTATTTTAAACTTATAAATGATTTAAGTCGAAAATATCATGTAGAAGGAAGGGTTTTATATGTTCATGATACCCACTTGCCAGTT
284	1349566	1349695	-	Cj1416c/Cj1417c	cysC/Cj1417c	58.1247	130	TATAATGTGGCATATTGAAAGAGAAAATGGACTTAATAATATTCAAATTTTAAAAGAGTGGTTTAGTTTAATCAAGGAATAATATGAATGCAATTATCTTAGCAGCAGGTTTTGGATCAAGGCTGATGCC
285	1353296	1353515	-	Cj1419c/Cj1420c	Cj1419c/Cj1420c	38.3903	220	CATTCTGTAAATGATATACAAGCACAAGCAGGTGAAAAAAGATGGAAGGAAATTTTAGAGATGATAGAAGCTAAAATTTCTCATATGCAAAGTATAGAGATTCCTTATAAAATAAGAGCATGGACAGCTAGAAAAGCATAAAATACCTCCTTTTTTTCATCAAGCTTGTCAAAGATGAAAAAAAGGAAATAAAATGCAAAAACTAGTAGAACAAGTGTGG
286	1353641	1353735	-	Cj1420c	Cj1420c	5.31007	95	GATTTGGAATCCTCGCCACATTGTAGAGGGTTCGGTTTTTGATGAAATTGAAAAGGAGATTAAACATATTGTTCCAGATCTTGCTCGTGTAAGCA
287	1353836	1353890	-	Cj1420c	Cj1420c	5.17273	55	AATATTTCTTGGCATAAAGGGAGTGGCGAAGAAACCTGCATGAGCAATAATCAAG
288	1366296	1366565	-	Cj1431c/Cj1432c	hddC/Cj1432c	157.733	270	GAGGCAATTATGGTTAGAAATTTTTTTTCCTATCAGCTTGGAGAGCTTATTTTAAAAACATCTAGAAAATGGAATGTTTTAGCTATAGTGATTTTACCTTATAAGATTGCACAGCTATATAGAAAGAAATTTAAGAAAGGATAATAATGGATAATTCAAAACCTCTCATAATTGCAGGAAGGGATGATGGATTTGGAGAGAGAATGAGAGCATTATTAAATGCTCTTTATATATCTAAAAAATTTGGTTTTAAATTCGGTTTTGTATGGA
289	1368496	1368540	-	Cj1432c	Cj1432c	21.566	45	TGCAAATTCTAGGAATAATTATCTTCAAACATCCACTTATGAAAT
290	1368551	1368750	-	Cj1432c	Cj1432c	17.5794	200	TATGGTTGTACCATCTAGAGATGAATCGTGCTCTTTGGTTGCATTGGAAGGTGCGATGATGTCTAAACCATTGATATTAACTGAAAATATTGGAGCTAAATATATTTTAGATGAAAATAGTGGATGGTTGGTTAAAACCGGTAGCGTAGATTCTTTAAAAAATGCTTTTATACAAGCGTATAAAAATAAAAATAAGTTAG
291	1368786	1368840	-	Cj1432c	Cj1432c	5.83367	55	ATCATTAGCCAAAAAATTTCCAAACATTTTTTATCACGGGGAATTAAGAGATAGA
292	1368966	1369035	-	Cj1432c	Cj1432c	14.0243	70	GCATGACGATTTTTTAAAACAGATAAAGTCAGATAAATTAAAATTTTTAGCTTTAGGGACTATTGAAAAA
293	1369066	1369435	-	Cj1432c	Cj1432c	80.9358	370	TATTGAATAATAAATATGCTGTAGATATTTGGACCTATAATGAAGGACCTTATATTAGTGAGTTTGATAAATTAGGCGTATATGTTGAAGTTATTTCAGAAGATGATATTGATTCTAAATGGGTGCATGAAAGAATTTCAAAATATTCATTGGTCATAGCAAATACTATAGTAGTATATAAATGTGTTGAGTTGATCCAAAATTTAACTCCTGTTGTTTGGTATATTAGAGAGGCTGAAAATCTTCCTGATTTTTTTTGGAAGCCAGAAAGGAAGTTGGCTTTAGAAAAAGCTAAAAAACTTTATGTGGTTAGTGAGTATGCAAAGGATTTTATAATTCATAATTATAATAAAAATGTAGAGGTTTTACA
294	1373841	1374070	-	Cj1436c/Cj1437c	Cj1436c/Cj1437c	115.163	230	GTTTTTGGAAAAAGAGGGTATTTTTATTCGCAACTATTCTCATCTTATTTCTAAAAATTGTCGTATTAGTATAGGTACAAGAAATCAAATGAGTTATGTTGCTGAAAAAATACAAGAATTTGCTAAAAAACAAGGAGGTTTTCACCTTGTTTGATGCAATTATAGTAAGAATTATTTTTACTTTTGTATTCTTCAAGGATTTGATGTTGATAAAACTTAATGATTATGAA
295	1377561	1377695	-	Cj1439c	glf	26.6263	135	GAGCATAAAATATTAAATTTAGACAATTTTCAAGGAGTGGCAGTTGTCAATTATACTGACAAGGAAATACCTTATACTAGAATTATAGAGCATAAGCATTTTGAATTTGGAAATACAGATACAACAGTTATAAGC
296	1386021	1386160	-	Cj1445c	kpsE	15.9544	140	ATTGATTGCAGCACCAAGATATGTAAGCACGATGATTTTAGATGTTAGATCAACAAGTGGAGAAAGTGCTCAAACAAGTGGAATCTTGTCTTTGCTTAGTAGTACTTCTACAGCAAGCGAAGATTTAAATTATCTAAAAG
297	1386206	1386350	-	Cj1445c/Cj1447c	kpsE/kpsT	14.8863	145	GATAAAATAATTTATATGAAAAATGGACAAATTACGGTTTATGATGATGTAGATGAAGGAATAGCTGTATATCAAGGAAAAGTTTAATGGAAGAAAATAAAACTTTATTAGAAAAAATCAAAGATTTAAGTATATTTGATTCTTT
298	1413111	1413180	-	Cj1476c	Cj1476c	5.83072	70	AATGGGTAAAATTATGAAAACTATGGACGGAAATGAGGCTGCTGCATACGCTGCGTATGCTTTTACTGAA
299	1418586	1418705	-	Cj1481c/Cj1482c	Cj1481c/Cj1482c	56.8342	120	TGAGTATTGTCCTTATAAACTCATTTATAAAAAGGAATTAAAATGAGTCAATTTGAGCCTTTTTTGGCATTAGAAGCGAGTGCAGGAAGCGGAAAAACCTTTGCCCTGAGTGTGCGTTTT
300	1423261	1423340	-	Cj1487c/Cj1488c	ccoP/ccoQ	12.2171	80	ATAGTGTATTAGAAAGTAAAAGGAGTGCTTAATGCAATGGTTAAATTTAGAAGATAATGTTAATCTCTTATCTTTAATTG
301	1423511	1423605	-	Cj1488c/Cj1489c	ccoQ/ccoO	12.2454	95	TGATCGCTTATTTAAATAGCTTAAAGTAAGATGATGGAACATTTATCAATAGTTTTTGATGTGATTAAAAATTTAATCACATTTGATTTAGCAAC
302	1427991	1428030	-	Cj1493c	Cj1493c	70.1078	40	AAAATTTTAAAGGATTAAAATCAGCCATATTTTTAGGATT
303	1435441	1435605	-	Cj1502c/Cj1503c	putP/putA	12.0579	165	GCTTTAAGTATATCTTTTCATCGTTATGGAAATTTAGGCATTAGAGCAATATCTTAATGATCAAGGAGAGATTGATGGAAGTGGTTCAAATTAATACCCCAATAGCAGTGATGTTTGTAGTGTATGCCTTATTAATGCTTTATATAGGTTTTTATTTTTATAAGC
304	1438356	1438385	-	Cj1503c	putA	5.07602	30	TTATCAATCTTGATATGGAAGAATTTAGGG
305	1445121	1445185	-	Cj1509c	fdhC	5.8961	65	TTATTTAAGTAAAATCAAACGTCCTGTACCTGCAGGTAAGTTTAATTTTGGTCAAAAATCTTGGT
306	1447781	1447820	-	Cj1511c	fdhA	4.99988	40	AAATGGAAAAGATGGAAATGATGCTATCGATAATGCAGGA
307	1457156	1457285	-	Cj1523c	Cj1523c	54.6867	130	TACTATGGATTTTGCTTTAAAAGTATTACCAAATAAAGCTGTAGCACGAAGTAAAAAAGGTGAGATAAAAGACTGGATTTTAATGGATGAAAATTATGAGTTTTGCTTTTCTTTATATAAAGATAGTTTG
308	1457316	1457455	-	Cj1523c	Cj1523c	71.6149	140	AAAGAAGAAGAATTCTATCAATCATACGGCGGAAAAGAAGGAGTTTTAAAAGCCCTAGAGCTTGGTAAAATCCGCAAAGTAAATGGTAAAATAGTTAAAAATGGCGATATGTTTAGAGTGGATATTTTTAAACACAAAAA
309	1468396	1468475	-	Cj1537c	acs	5.7013	80	TTCAACACTTGAAGATTCTAAAGTAGTAGAAACCATTGTTAAATTAGCTAAGGCAGAGTTTGAATAACAAGGCAAAAAGA
310	1469846	1469965	-	Cj1537c	acs	11.2397	120	ATGCCTATGATTCCAGAAACAGCTATAGTAATGTTAGCTTGTGCAAGGATTGGGGCTATTCATAGTGTAGTATTTGGAGGGTTTTCTCCTGAAGCCTTAAGAGATAGAATTATAGATGCA
311	1470201	1470335	-	Cj1537c	acs	7.28823	135	TTCTCGTAATGCTCGTATAAAAAATTTATGTGAATACTATGATTTATGCGATGAAGCCAAGGAAGATTTTGAAGGTTTTTGGAAAAGACAAGCATTTGAGAAGATTGAGTGGTTTTCGCCTTTTTCAAGAGTGCT
312	1485996	1486050	-	Cj1552c	mloB	11.1928	55	TAGACATGCCATCAAAGTCACGGAATGATAAGTTGGCTAATTTAATGAGAATAAT
313	1489281	1489415	-	Cj1555c	Cj1555c	64.5107	135	ATTTTGATATTATTATTGACGCTTTTGGAGAATGGGAAAATTTAAGCTTACATAAAAAGCATATAGAATGCTTGAGTGTAATTTTACAAGGAAGTAAGGCTAAATTATTTGTTGTAGGGGGTGCTGGAAGTTTGT
314	1501851	1501915	-	Cj1570c/Cj1571c	nuoJ/nuoI	5.2918	65	ACACAAGAGCAAGGAGAAAATAAATGATAGAAAATTTGGCTTTTGTATTTTTTAGTGTAGTGGTT
315	1501946	1502085	-	Cj1571c	nuoI	6.15625	140	AAAGGTCTTATTTTGGCTATAAGCAAGATTTTTTAACTCCTATTGATAAGCTTAAAAATCAAGTTGAATTTGAAGGAGCAGGAAGTCTTAGAAAGGATGCAAATTTGTGGGTTAAAAAAACGCCAAATTATTATGATGTG
316	1540281	1540410	-	Cj1613c	Cj1613c	40.5916	130	AGATGCTATAATATCCCTTTGCATGAGTGCAAAGAGCGAGCAAAATTTTAGTGGTGTAGAAAAAGAATTAAATGAATTTATGCTAAGTTTTAATTCTGTAGCTTTGGCAACTTTAAATGCAAATGGAGAA
317	1560391	1560475	-	Cj1634c	aroC	17.8456	85	GGCATAAGAGATCATAGGGGTGGGGGTAGATCAAGCGCTAGGGAAAGTGTTGCTAGAGTGGCTGGTGGTGCAGTTGCAGCGATGC
318	1579431	1579480	-	Cj1655c	nhaA1	5.57111	50	TTCAAATTTCAAAATCGTTGGATTTATGGATAAATGATGGTTTGATAGCT
319	1579516	1579705	-	Cj1655c	nhaA1	203.77	190	ATTTTTTCGTTATAATTTTACCATTTTATTTATCGTATTAAATTTTTACAAATATTTACTTAGGAGCAAGGATGCAAATGATAAAGAAGATGGTTTTAAGTGAAACTTTCCCTGGTATTTTGCTTATATTTTTTACATTTTTAGCTTTATTATGTAAAAATTCTTCTTTAAGTGTTATTTATACAGATTT
320	1594706	1594765	-	Cj1673c	recA	6.19323	60	CTGCCCTAAAAAGTTTAGATAAAACCTTTGGAAAAGGCACTATTTTAAGACTAGGGGATA
321	1603981	1604100	-	Cj1682c	gltA	6.58691	120	ATTTGTTATAGGGCGCACCCCAGGATGGATAGCTCAGTGGATAGAACAAAAAGAGCAAGAAAGTCTTAAAATAGTCCGTCCAAGACAACTTTATTTGGGTGAAACTAGTAAAATTTAATT
322	1605971	1606035	-	Cj1684c	Cj1684c	12.5635	65	TTTTTTGCGCGAAGGAACAGGTATTATTGATGTAGCGCAAAGTATTTTATATCTTAATATCTTTT
323	1612716	1612795	-	Cj1690c	rpsE	15.3324	80	AAGTAGAATTTTACTTAAACCAGCTAGCGAAGGTACAGGAGTTATCGCAGGTGGTTCTACACGCCCTATCGTGGAACTTG
324	1623991	1624125	-	Cj1711c	ksgA	20.6168	135	ACATTATATTAAAAGCTTTAGAAGATAAAAATTGTCTAGGGCTTATTGTAATGGCACAAAGGGAAATGGCTGAAAAATTCTGCGCTAAAGAAGGAAATAGTGAGTTTTCTTCCTTAGGTGTTTTAAGTGCAATGA
325	1639411	1639485	-	Cj1729c	flgE	7.50997	75	ATGGTTCTTCTTTGTGGACAGCTACAAATATTACATTTACACCACAACCTCCTCAAGCAGCTACGAATGTTCAGC
326	1639521	1640140	-	Cj1729c	flgE	15.7147	620	TCAAGTAGAAATCTTTATGCACTTGATTCTGTTCATGGATGGAATACTAAAACCCAAAGAGCAGAAGATGAAAATGATACAGGAACTACTCAGTTTTATACGACTTCTAAGAATTCTGTAGAAGTGACAGAAAAGGGTGTGGATGCGGGATCACTTTTTAACGCGAAAGGACAAGGACTTAATCTTAGAGATGGACAAGGAATTTGGGTATCTTATGCAGATGCAACATATTCTACCAATAAAGTAGGAGTAAATGCTTTTGATCCAAATTTACAGCAAAATCAAACTGCTGCTTTTTGGGGAACAGCTAATCAAAAAGTGAATTTAGATATAACTTTAAATGGGGTTAGAATTCAAAATGCTGATATTCAAAGTATTGATGATGCTATTGCTTATATC…
327	1640151	1640285	-	Cj1729c	flgE	5.89734	135	GAATATCAACTGGGATGATCAAACTATAGATAGTTCAAGAACTCCACAAAATATTTTTATCGATCCAGGTATGCATATCCCTGCAGCAAAATCTACTGAAGTTGCTATCAAAGCGAATTTAAATAGTGGTTTAAA
328	1640311	1640795	-	Cj1729c	flgE	203.683	485	AACAGAACTTGCTTGTAAACTTCACATAAACGCAAAAGTTTTTTAAAGCCAAAGCGTTAAATTTTTTAAAGCAATATTTTATAAAGGATTTAAGATGATGAGATCACTTTGGTCTGGCGTAAGCGGACTACAAGCACATCAAGTTGCGATGGATGTTGAAGGTAATAACATTTCAAATGTTAATACCACTGGTTTTAAATATTCTCGTGCAGATTTTGGGACTATGTTTAGCCAAACTGTGAAAATCGCTACAGCTCCAACTGATGGAAGAGGCGGATCTAATCCACTTCAAATCGGTCTTGGCGTTTCAGTAAGTTCTACAACTAGAATTCATTCTCAAGGTTCAGTTCAAACCACAGATAAAAACACTGACGTTGCTATAAATGGCGATGGTTTTTT…
*Undefined value for enrichment factor as no reads are mapped to this peak in the control coIP library

## Sheet: Data S2b
Supplementary Data 2b - List of peaks detected in the control coIP library compared to the CsrA-3XFLAG coIP library in C. jejuni NCTC11168
Peak ID	Start	End	Strand	Overlapping genes (locus tags)	Overlapping genes (gene names)	Enrichment factor	Peak Size (bp)	Sequence
1	39521	39560	+	Cjr01	Cjr01	5.1	40	AAGGCTATGACGCTTAACTGGTCTGAGAGGATGATCAGTC
2	98606	98635	+	Cj0088	dcuA	5	30	GCAGCAAATCCGCATGATTCTTATATGCTT
3	394401	394440	+	Cjr04	Cjr04	5.1	40	CAAGGCTATGACGCTTAACTGGTCTGAGAGGATGATCAGT
4	696696	696735	+	Cjr07	Cjr07	5.1	40	AAGGCTATGACGCTTAACTGGTCTGAGAGGATGATCAGTC
5	1509236	1509335	-	Cj1578c	nuoB	6.6	100	TTATGGGCTTTATCTTATGGACTTGCCTGTTGTGCGATTGAGATGATGGCGGCTGGGGGTTCAAGATATGATTTTGATAGATTTGGAACGATTTTTAGAG

## Sheet: Data S2c
Supplementary Data 2c - List of peaks detected in the CsrA-3xFLAG coIP library compared to the control coIP library in C. jejuni 81-176
Peak ID	Start	End	Strand	Overlapping genes (locus tags)	Overlapping genes (gene names)	Enrichment factor	Peak Size (bp)	Sequence
1	29546	29755	+	CJJ81176_0050/CJJ81176_0051	purB-1/nrdA	22.4	210	GATGCAATTTTTAAAAGAACATTTAAATAAAAAGCAAGGAAGGCAATGAAAGTTATTAAAAGAAATGGTCGTACAGAAGAATTGGATGTTTCTAAGATCAAAAAATGCACCTCTGATGCTGTAAAAGATTTAGAAGGTGTGAATTTAAGCGAACTTGAACTTGATGCAAAGATTCAATTTCGTGATGGAATTTCAACTGAAGAGATTCAA
2	69726	70100	+	CJJ81176_0078	CJJ81176_0078	26.1043	375	TCTTGCTTTAAAGACTTGTGAAATTAAAATTTTAAAAAGGAAGTTAAAATGTCAAAACCATTAAATGAAGAGATTTTTATTGAATTTAAAAGCGATTTAGCTGAGAGAAAAAATGAAGTTTTACTTCAAGTTTTAGAACTTTTAGAAACTTTTAGATCAGATAAAAACGAAAAAATGGCAAGAATTTCAAGTGAGCTTACAGAAATTTTAGAAAATGAAGAAAATTTAGAAAAAATTTTAAATGCTAAAAATTTAGAAGAGCTTTTAAATATTTTAATTGCTTTAAATGAAGATAAGATGATTAAAGTATATGAAGATTCTTATTTGAAAGAAAAATTTCCTAATGTAATGGTAGATAAATTTTTAAAATAATTT
3	71966	72050	+	CJJ81176_0080	flgD	7.28916	85	AAATAATAAAAAACTAAATAAAAAGGAGTTTATAATGATATCATCATCGGATTGGAATTTAAATACCACTGCTACAACTTCAGGT
4	126221	126515	+	CJJ81176_0143/CJJ81176_0144	atpC/CJJ81176_0144	11.685	295	GTGGAAGTGATGAAAGTGAGATTGAAAAAAATCTTGCTCAAGCAAAAGATTTGATTAAATCTATGAGTTCTGATAATGCAGCTTTAGCAGCAACTTTTTCAAAACTTGATAATGCAAGGATGCATTAATGAATTTTGAAGCTATATTTCATTTTTTCAATAATTCAAGTATTATTACTTATATAGTTTTATTATGGCTTTCTTTATATTTTATTTTAGCATTTAGTATTTTGTTTGCTAGATTGACTTATTTGGCTACATGGAGAAATAAGGAAAAAGAAAGTTTAGAAACTTTA
5	149136	149335	+	CJJ81176_0171	infB	10.8864	200	CATGTTGATCATGGTAAAACTTCTTTGTTAGATTATATTAGAAAATCACGCGTTGCAAGTGGTGAAGCAGGGGGTATTACTCAGCACGTGGGTGCTTATATGGTAGAAAAAAATGGACGTAAAATTACTTTTATTGATACTCCAGGTCACGAAGCTTTTACTGCTATGCGTGCAAGGGGTGCAAGTATCACTGATATTGT
6	185951	186230	+	CJJ81176_0214	CJJ81176_0214	24.936	280	AACGCTCTCATACTGCATTAGTAGTTGATGAGTATGGTGGAACTGCTGGAATTTTAACCATGGAAGATATCATGGAAGAAATTATTGGCGAAATTAAAAGCGAGCATGAAGAAGACAGCTATAAAAAACTTGCTGAAAATATCTATGAATTTCAAGGACGATGCGATATAGAAACTGTTGAAGAAATGCTTGTAATAAACTATGATGAGGATTTAGAACAAGTTACTATAGGTGGATATGTATTTAATCTTTTAGGACGCTTGCCTATGGTAGGAGATCG
7	210096	210135	+	CJJ81176_0239	infC	5.73457	40	TTAAAAGGACGTGAAATGGCAACTCCTGAAGCAGGTGTAG
8	211091	211135	+	CJJ81176_0240	CJJ81176_0240	252.611	45	AAAATCAGTGGCATTCCAAAGGATTGGAACCGCAGTACTTTTAAT
9	292316	292695	+	CJJ81176_0339/CJJ81176_0340	hisC/fliF	34.2318	380	ATAATAATAAGAAATTTAAAAAGCTATGGTTTAAATGCTATACGCATTACTATAGGAACATCTTATGAAAATGAAAAATTTTTTACAGAATTTGATAAGATTTTAAGATAGATAAATCAAATAAAAATATGTAAAATTCGCTAAACTAAGGGATGAGAATTAATGGATTTTAAAAATATGCTTCATCAAATTGGGCAACTTTATCAAAATTTAACTCGCAAGCAGCGTATAGTGATTGCTGCATCTATTGTAGTAGTGGTTGGGTTTTTGGTTTTTTTAGCTTTATTTCGTGGAAGTGGTAGTAATGCAAATAATGGATATGCAGTTTTAGTTGAAAATGTAAGCCCAAGTTCTTCTGCTGCAATTGTAGCTAAACTTGA
10	295611	295635	+	CJJ81176_0342	fliH	5.09575	25	AGGAATTGAGTGATTTTAAAGATAA
11	332796	332830	+	CJJ81176_0384	lspA	7.25646	35	TCGTTTTATACATGGAGGTGTAGTGGATATGTTTT
12	343891	343945	+	CJJ81176_0395	CJJ81176_0395	5.30583	55	TATCAAAGGAGTGTTAATAGTTTTAATAAAGCAGGCACAACAAGCTCTGCTTCAA
13	344511	344630	+	CJJ81176_0396	CJJ81176_0396	10.8743	120	TGATGAAAGTGTTGAAGGGTTTGAAGAGCATTATCAAGGATGGAAAATTCTTTTTTCAAGTGTTGCAGGAAGTAAAGAAGAAGAAATCACTACAAAATTACTTTCTCATATAGCCAATGA
14	346206	346295	+	CJJ81176_0398	CJJ81176_0398	5.7378	90	ACTTGATAGTCGTTATGACTTAAAAGGAATTAAGTGTGAGATTGATTTAAGCGAAAAAGAGAATATTTTTAAACTCAGTTCTTCTAGTGA
15	405546	405665	+	CJJ81176_0461	fabG	7.02321	120	AAAAATGTTTTAATTACTGGAGCAAGTAAGGGAATAGGTGCTTCTATCGCAAAAACTTTGGCGGGTTTTGGACTTAAAGTTTGGATTAATTATCGTTCAAAACCTGAACTTGCAGATGCT
16	437191	437240	+	CJJ81176_0499	tuf	5.77645	50	CAGTAGCACTTGAAGAAGGAACTCGTTTTGCTATTCGTGAAGGTGGTAAA
17	437826	437930	+	CJJ81176_0503	nusG	9.36405	105	GCAGTGAAATGGCAGTTAAAAGAGCCATTGAAAATTTAGTAAAAGATAACGGAATTGAAGAACAACTTAAAGAAATTGTTGTTCCAACTGAAGATGTTATTGAAT
18	470286	470480	+	CJJ81176_0536	pbpA	17.3916	195	TTTGGTTGCTATAGAAGATACAAGCTTTTTTGAACATAATGGAGTTAATATCGATGCCATTTTTAGAGCTGCTGTAAAAATCATAAAAAGCGGTGGAAAAACCATGGAAGGAGCTTCCACTCTTACCCAGCAATTTATTAAAAACACGGAATTAACCCCTGAAAGAACTATTACGCGTAAAATTCGCGAAGCTTT
19	498336	498430	+	CJJ81176_0562	oorB	11.4383	95	AGCAATTGGTGGAAATCATACTATACATGGATGTCGTAGAAATATAGATTTAACTCATATTGTAATCAACAATTTTATTTATGGGCTTACTAATT
20	507341	507385	+	CJJ81176_0571	CJJ81176_0571	12.8111	45	AGAAAATAATCCAGATCTTTTTAATAAATTTGAAATTTTTTAAGA
21	507416	508440	+	CJJ81176_0572/CJJ81176_0573	flaG/fliD	59.3984	1025	AGTTTTTGCTTATTATTTTTTTATTATTGAAAAATAAAATTTTCTTTATAGGTGTTCATAAATTTATAAATTTGTCGATATAAGCTTTTAACTAGCAATAGGAAATTTTAAAAAGGATTTTAAAATGGAAATATCGAAGGCAAATGGGCAAATGGATACAGCTTTGGCAAACATTAGCCAAAGAACAAGTGAGACACAGGCTAGTTTAAACATTCAAACCGATAGAAGTCAAGGCCAAGAAGGCGATGATGGACAGCAACGAGGTGTGAGTGAAAAGTTGGCTGATATTACAAAAAAGTTAAATGAGCAAATGGATTCTCTAGATACCAATGTTCGTTTTGGTTATAGTGATAAAATCGGTTCTATGTATATTAGCGTGACTGAAAAAAGCACTGGAAG…
22	508551	508595	+	CJJ81176_0573	fliD	5.07016	45	ATTCAGAGGCAGAAACAATATTCAAAAATCTTGGATGGGAATTAG
23	564436	564520	+	CJJ81176_0636/CJJ81176_0637	CJJ81176_0636/CJJ81176_0637	12.5988	85	TATTAGTGCATTATCAAAGGAATGATATGAGAGTAATATTTAGCATTTTTTTAGCATTTTTCTTGAGCGCTTGTGGTGCAAAACT
24	596896	596960	+	CJJ81176_0669	pnk	12.4872	65	AAAAGGTTTTGAAATAGAGATTATGGCAAAGGATTGCATACTTTGTATTGATGGGCAAGAAAATT
25	620216	620535	+	CJJ81176_0696	rpoN	31.4492	320	AGGATATTTTGAATACGATGAAGAATTTTTAAAAGAGTATTCTTTGGAAGAAATTGAGCGAGTAAGAGCAAGATTTAAATTTTTAGATCCTGTAGGAGTGGGAGCTAAAGATTATAAAGAAGCATTTTTATTTGCTCTTGAAAATATGGAGTTAGATGAAGATATTGATGAGTTTTGTAGAATGTTGATTATGGATTTTGAAAATATACAAAACTATACCAAAGAGCCTTTATATAAAGAAGCATTGACTGTACTTAAGCGTTTTAGCACTCCTCCTTTTTTGGAATATTTTGAAGATTCTCGTATAATTGTTCCTGATA
26	646741	646855	+	CJJ81176_0717	CJJ81176_0717	5.66251	115	ATACAATATCTAGTCTAAATTTAATCAAGGAATGATATGCTTACTTGGATGCAACATCACAAAAAATATCTTGTTGTTACTATATGGGTTAGTACTATAGCTTTTGTTGGCGCCG
27	650891	651725	+	CJJ81176_0720	CJJ81176_0720	80.2855	835	TCTTTGCTTTTATAGCTATAAAATCTTAATTTTATAGGTGAAAATATGCAAAATGGATATTATCAAGCAACTGGCGGAATGGTAACTCAGTTTAATAAACTTGATGTGATTACTAATAATCTTGCCAATATTAATACAAGCGGATACAAAAGAGATGATGTGGTTATTGCAGGTTTTAAAAGGATTTTTAAAGAAACTCAGGATGAGTTGCCTATAGAAAATCACACAAGAGATGCATCTCGTTTTGTAAATACTACAATAGATGGAATCCCACAAGTTTCTCAAGAATATACGGATTTTAGCCTAGGTTTTTTAAAGGCCACAAACAATCCTTTGGATTTGGCAATGACTAGAGAAGATGCTTTTTATTTGGTTCAAACCAAAGATGGAGAAGTAAGA…
28	669816	669900	+	CJJ81176_0741	dnaE	7.0785	85	CAAATTATAGGTGGCTTTTCTTTAGGAGGTGCTGATGTAGTGCGTCGTGCTATGGGTAAAAAAGATCCTGAGAAGATGAAAAAGC
29	669926	670665	+	CJJ81176_0741	dnaE	39.4531	740	AGAAAAACAAGGATATGATAGAGCAAAAGCTGAGGATTTATGGGAGCTTATCGTAAAATTTGCAGGATATGGTTTTAATAAATCTCACTCTGCGGCTTATGCGTTGATTACTTTTCAAACAGCTTATTTAAAAACTTATTATCCTAGTGAATTTATGGCAGCACTTTTAACAAGCGAAGAAAACAATGTGGATAAAATTGCTGTTTATATTGATGAGATGAAAAAAATGAATATTAAACTTTTACCTCCATCGATTAACAAAGCGATCCGTGAATTTAGTGCTTTAGAGCAAGATGGCAAGGATGCTATTATATACGGACTTGGGGCTATAAAAAGTGTGGGTATTCCTGCAGTTGAAAATTTACTTGAAGCAAGACAAGATGGAGAATTTAAGGATAT…
30	670666	670705	+	CJJ81176_0741	dnaE	8.05343	40	TAGATTATGTTAAAAGTTTAGATTTTGAAAGTTTAAAAAA
31	698831	698870	+	CJJ81176_0772	CJJ81176_0772	11.5279	40	AATTTGAAGGCATCAAAATGGATTTTATAAAATTTCTTAA
32	701251	701345	+	CJJ81176_0774	grpE	7.75805	95	AAAGCTTTGCAAAGGATTTGCTTGATGTTTTAGATGCTTTAGAAGCAGCTATTAATGTCGAATGTCATGATGAAATTAGCTTAAAAATCAAAGAA
33	742896	742965	+	CJJ81176_0813	CJJ81176_0813	110.052	70	TCTACACTTAAATATCTTTTAGAAACAGGTATAATAAAACTTGAGTATAGCAAGGAAGCTAAAAAAATAA
34	758726	759240	+	CJJ81176_0826/CJJ81176_0827	CJJ81176_0826/dapA	29.7018	515	ATACAAAATTTGGAATTAAAAGATTTGATTTCTTGTGCTAAAAAATATTTTATTCAAGAAAATTCAACTACGGTAATTCTAAGAAAGGATTCAAATGGATAAAAATATTATTATTGGGGCAATGACGGCCCTTATTACACCGTTTAAAAATGGAAAAGTTGATGAGCAAAGTTATGCAAGATTGATTAAAAGGCAAATAGAAAATGGCATCGATGCAGTAGTTCCAGTAGGAACAACAGGAGAAAGTGCAACTTTAACCCATGAAGAACATAGAACTTGCATAGAAATAGCCGTTGAGACTTGTAAAGGAACTAAAGTTAAGGTTTTAGCAGGTGCGGGAAGTAATGCAACTCATGAGGCAGTGGGTTTGGCTAAATTTGCTAAAGAGCATGGTGCTGA…
35	771541	771640	+	CJJ81176_0840/CJJ81176_0841	CJJ81176_0840/uppS	10.0823	100	ATTTTAAAGGATGAAAAATGAATGAATTAAAACACCTTGCTGTTGTTATGGATGGCAATAGGCGCTGGGCTAGGGCTAAGGGTTTTTTGGCAAAACTTGG
36	789551	789635	+			16.1368	85	CTATACTGATTATTTTAAAGCATCTCTTCCTAGTGTCAAGGAAGAGACTAGGCTTGTAGCTAAGATTTGTTTAGATCATTTGCCT
37	813451	813480	+	CJJ81176_0882	CJJ81176_0882	11.2336	30	ATAAAATGGATTTTAGGGGCACATAAAGGA
38	918506	918600	+	CJJ81176_0996	CJJ81176_0996	9.83982	95	TTTTAATAACCACAAGCGAAATGGTAGCAGATGATCAAGGATTGATTTTTGATGCCTTTATTTTCGCTGCGGCAAACTATGTAGCACAAGCCTCT
39	1008321	1008485	+	CJJ81176_1089	ssb	9.67514	165	CCTTACAAAAGGTTCAAAAGTACTCATAGAAGGACGTTTGAGATTTGAACAATGGAGTGATCAAAATGGACAAAATCGCTCTAAACATAGCATTCAAGTTGAAAATATGGAAATGCTTGGCAATTCCAATGCTCCACAACAAGGCGGTTTTGGCAATAATAGCTT
40	1179561	1180085	+	CJJ81176_1264/CJJ81176_1265	guaA/CJJ81176_1265	169.331	525	AAACATAAGTCGCCGTATCATCAATGAAGTAGAAGGTATAAATCGCGTTGTTTATGATATCTCAAGCAAACCACCTGCAACCATAGAATGGGAATAATCCATTTTTTCTAGCTCTTATTTTTATTATAAAATTTTTATAAAAATAAGGCTAGAATTTATTCAAGAAATTTCAAGGAAGAAATATGCATGGAAAAATAGCTATTTATATGGATTCTACAGGACGTGGAACCGTTACAAACTCAGCAAATACCTTTTTTGACTTCAATCGCCAAATTTGGAATGATAAAAAAAGTATGCCAAGTGTTGGCATGCTTGTGGAATTTAGAACTCTTTCTAGCGAAAAAAAAGCAGAAGACGGCAAGCCCGTTCAAACAAGCAAAACCATAACAGGTATAAAAC…
41	1226461	1226730	+	CJJ81176_1310	flmA	16.3605	270	ACACTTGTTGCTTTAATTTTAAAAAACTTAAGCAAAGGAAGGCAAAATGTTTAATGGAAAAAATATCTTAATTACTGGTGGTACAGGCTCTTTTGGAAAAACCTATACTAAGGTTTTATTAGAAAATTATAAACCTAATAAAATCATCATTTATTCTCGTGATGAGCTGAAGCAATTTGAAATGTCAAGCATTTTTAATTCTAATTGCATGCGTTATTTTATAGGGGATGTAAGAGATAAAGAACGCTTAAGCGTTGCTATGCGTGATGT
42	1376481	1377125	+	CJJ81176_1454/CJJ81176_1455	CJJ81176_1454/flgI	112.258	645	ACTAGCTTAAGCTTTTACGCTTCTTAACTTACTTGGAACACTTCTTGCTTGATCTATCATCAACAATAGATTAAAGGAAGAATCCATGAGAGTTTTAACGATATTTTTACTCTTTATGACAAGCATTTTTGCAGTGCAAATCAAGGATGTAGCAAACACTGTAGGTGTAAGAGATAACCAACTTATAGGTTATGGACTTGTTGTAGGGCTTAATGGAAGCGGCGATGGAACAAGCTCTAAATTTACACTACAATCCATCTCAAACCTTTTGCAAGGTATGAATATCAAAGTAGATCCTAACGATATCAAATCAAAAAATACCGCAGCTGTTATGGTTACAGCCAAACTTCCGGCCTTTGCAAAAAGCGGAGATAAACTTGATATTACCGTTTCATCTAT…
43	1504806	1505100	+	CJJ81176_1586	hisB	11.5094	295	GGTAAGATTAGCATTAAAACAGGCATTGATTTTTTTGATCACATGTTAGAGCAAATCGCTGTACATGGAGGTATAGGGCTTGAAATTTCTTGCAAAGGGGATTTAGAAATCGATGAGCATCATAGCGTTGAAGATGTAGCCTTAGCACTTGGAGCTTGTATCAAAAAAGCCTTAGGGGATAAAATCGGCATTGCAAGATATGGTTTTGCTTTACCTATGGATGAGTGTTTGGCAAGTTGTGCGATGGATTTTTGCAATCGTCCTCATTTAGTCTATAAAGCCAAATTTAAAAAAT
44	1505121	1505170	+	CJJ81176_1586	hisB	5.24091	50	ACAGAAATGATCGAACACTTTTTTTATTCTTTAAGTTATGCTATGGGTGT
45	1607966	1608125	+	CJJ81176_0018	CJJ81176_0018	17.7044	160	GAAAATTATTGATATAATTGTAATTTTAAGTAACAAAAAGGAAGTTGATGTTAAAAGAACTCTTAGAGATTAAAAAAGAAATGGAACCTGTTATCCACGAAGCCAATGTGAAATTAAATGTCCTAGCTCGTGAAGTCATAGTCCGAAAAAAAGAATACGA
46	178636	178790	-	CJJ81176_0208	CJJ81176_0208	12.4344	155	AACTGGTGCACAAGCTGTGAGCTATACTACAGGTGTTCCTGCTATGATAGGTACGAAATTAATCGCTAAAGGGATTTGGCAAGGAAAAGGCGTGTTTAATATGGAAGAATTTGACGCTAAGCCTTTTATGGAAGAACTGAATTCTCAAGGACTTC
47	188296	188340	-	CJJ81176_0217	CJJ81176_0217	13.0288	45	CCCCTGAACATCGTGATAAAGGACGTATCTTAGGTTTAGCTTTTG
48	201921	202005	-	CJJ81176_0231	CJJ81176_0231	6.53314	85	GGCTATAAAAGTTCTACCAAATACCGAAATAGAAATGGATGATTGTGGTATTTTTGGAACAGATAAAGATGGAACTTTTAAAGAT
49	244231	244270	-	CJJ81176_0288	CJJ81176_0288	15.727	40	TAAAGAAGCTAAAGAAATTTTAGCCCTAGATAGTGCAAAT
50	244271	244325	-	CJJ81176_0288	CJJ81176_0288	10.7901	55	ATAAAAGCATTATAGATATAGGATGTGGAACTGGGGTTTGGACTTTACACTTAGC
51	269121	269295	-	CJJ81176_0311	cheV	10.4712	175	TGACAGCATGACTGCTAGAAAACGCGTCAAAGAAATGATGCAACAGATGGGCTTTCAAGTTGTTGAAGCTAAGGACGGCGTAGAGGGCATAAACAAATTAGAAGAATTAAGCCAAGTTTATGGTGAAAGTTTAAATGATACTTTAAAAATTATAGTAAGCGATGTCGAAATGCCA
52	285586	285700	-	CJJ81176_0331/CJJ81176_0332	CJJ81176_0331/CJJ81176_0332	17.4414	115	ATTTTACTTTTAAGTATTATAGCCCTTAAATGGGTAAGCAAGGAAGCTTAAACTATGGAATGGTTTTATTTGTTTTTAGCTACTGCCTGTGAAATTTTTGGCGTGGTGATCATGA
53	339641	339950	-	CJJ81176_0389/CJJ81176_0390	cmeB/cmeA	44.5185	310	GCTTTAAAGTGCCTCAAATAGGTGTTAAACAAGATCAAAATGATGTTTATGTTCTTCTTGTTAAAAATGGAAAAGTAGAAAAATCTTCTGTACATATAAGCTACCAAAACAATGAATACGCCATTATTGACAAAGGATTGCAAAATGGCGATAAAATCATTTTAGATAACTTTAAAAAAATTCAAGTTGGTAGCGAAGTTAAAGAAATTGGAGCACAATAATGTTTTCTAAATTTTTTATCGAAAGACCTGTTTTTGCTTCAGTTGTTGCAATTATCATTTCTTTAGCTGGAGCCATAGGTCTTACAAAT
54	339956	339985	-	CJJ81176_0390	cmeA	14.129	30	AACAATTACTTCAGAAGGTTTTATACAAAA
55	342096	342185	-	CJJ81176_0392	CJJ81176_0392	6.73584	90	TGTCCAACTCATATTGACATACGCAAAGGAATGCAACTTGAATGTATTAATTGTCTTGAATGTGCCGATGCTTGCTCTAAGGTACAAAGT
56	351346	351390	-	CJJ81176_0404	pyrF	9.10097	45	AAATATCCTATGAAAATGGACTTGATGGTATGGTATGCTCTGTTT
57	472976	473035	-	CJJ81176_0537	clpB	26.5118	60	AGATAAATGGAAAAAAATGAGTGAAAATGGAGTTTTACTTAAAAATCAAGTGGATGAGGA
58	637021	637580	-	CJJ81176_0710	flgH	58.1904	560	TAATTTTAACAAAGAAAAATAAAAATTCATATTTTAAAGGACGAAAATGAAAAAAGTTTTATTTTATGTGTTACCGTTTGCATTTTTTGGTTGTTCTGCAACGGTTGATCCGCAAATTTCAATGAAACCACCTGCTTATGTAGAAGAACTTGCACCAAAACAAAGCAATAATGTAGAAAGTGCACCAGGATCGCTTTTTGGCAAAGGGGATAATCCTTTATTTTCAGATAAAAAAGCTATGAATGTAAATGATTTAGTTACAGTTGTTATACAAGAAAGTACCACTCAAAGCACACAAGCTAATAAAGCAACAAGTAGAACTAATACCTCAAATTTAGGCGGAGGTGCTTTAACAGGAAGTTCAGGAGTGGTAGCTAATGCTCTTAATAAAGTCAATGC…
59	653866	653890	-	CJJ81176_0722	glnA	5.04784	25	CAATCCATGGATGGCAACCTATAGA
60	713871	713960	-	CJJ81176_0783	aspC	8.60099	90	CACAAATCATCAAAAATGCCGCTATAAATGCTATTGAAAAAGGATGTGGAAAATACACTGCTGTTGCGGGAATTCCTGAAGTATTAAAAG
61	717211	717245	-	CJJ81176_0786	hisS	5.62302	35	TTAAAAGAAAATGGAGTGGATTTTGAAGTGGATTC
62	719636	719730	-	CJJ81176_0790	flgA	17.8971	95	TGTTGATGTTTTAATCGAACTTGTGGCTTTGCAAAGTGCAAATATGGGCGAAAGGATTCGTGCAAAAAACAAAGAAGGTAAAGTTATGCAAGGCA
63	748826	748860	-	CJJ81176_0819	ddl	6.80146	35	AATACGCCAAAGATGTAGGTTTTGAATTTGATAAT
64	748911	749390	-	CJJ81176_0819	ddl	20.9296	480	AAATTCTTATGAACATGAGATCAGTATAGTAAGTGCTGTAGTACTTAAAAAAGTTATTAATCAAAATTTAGAATTTATTTTTTGTGATGAAGAAAGAAGATTTTATCATATCCCAAGTGAAAAAATGAATTCTAAAACTTTTAGCACCAAAGCTTATAAAAAAGAAAAAGAACTTTTCATCAAACAAGGAGGTTTTTTTAGCAAAGGCTTTTTAAAAGAAAATAAACTAGAGTGCGAGTGCGTGATCAATCTTATCCATGGTAGAGATGGAGAAGATGGAAAAATTGCAGCTTTATTTGAGTTTTATTCTATTAAATTTATAGGACCTAGGCTTGAAGCCAGCGTATTATCTTTCAACAAAGAACTTACCAAACTTTATGCCAAAAGCGTTGGAGTAAA…
65	786586	786710	-	CJJ81176_0855	metS	7.78166	125	CAAATCTAAAGGCAATGTTGTAAAACCTAAAGAAGTGGTTGATGCCTATGGAAGCGAAGCTTTTAGATATTTCTTGCTTAGAGAAGTGCCTTTTGGCAATGATGGGGATTTTAGCGAAAATATGC
66	786776	786880	-	CJJ81176_0855	metS	7.37265	105	AGTAAGGGAGAAAATGCTAAATTTTGGCCTGCGCATGTGCATTTAGTAGGAAAGGATATCTTGCGTTTTCATGCGATTTATTGGCCAGCTTTTTTAATGAGCGTA
67	799496	799685	-	CJJ81176_0869	hemL	12.1701	190	ATAGCAAGTCTTACAAAAGCCAAAAAGAAAACCAAGCTTTATAACAAACTTGGAAAATTAGCAAAAAAACTTACACAAGGAATGAAAAAATTAGCAGATGAAAAAGGACTTCCGCTGCAAGCTTGTCATGTAGGTTCTATGTTTGGATACTTTTTCACCAAAGATCCTGTATCAAACTACCAAGATGCAT
68	826406	826430	-			5.32344	25	CAGTTATTGCTTTTGTTTATTAGCA
69	854351	854515	-	CJJ81176_0924	cstA	5.819	165	GAAGTCTTGGCGAGATGATTAAGGATGAGATGGGTAAATTTACAGGTGGAGTTGCTATGGTGGCGATTTTTGGCATTATGCTTATTATTATTGCCATTTTAGCTATGGTGGTTGTAAAAGCTTTAGCAGAATCTCCATGGGGTTTATTTACTATCGCAATGACTA
70	943256	943420	-	CJJ81176_1024	CJJ81176_1024	19.9415	165	CATACAAGTGAAAAAATGCTTCGTATAATGAGAAGAAGATCACATACGGATAATGATTTAAAGCTTTTTAATACTATAGCAAGCAAAGGATATGCTTTAGGGACGGATTTTATAGTAGCTCATCCAGGCGAGAGTGAAGAGCTATGGCAAGAAGCTTTAAGAAAT
71	1029156	1029190	-	CJJ81176_1111	secD	30.0779	35	TTTAACTTTACCAGGGATGGCAGGACTTGTTTTAA
72	1058601	1058780	-	CJJ81176_1141	pglC	34.3861	180	TTTAGTGCTTTTAGTACTTTTTTCTCCGGTGATTTTAATCACTGCTTTACTTTTAAAAATCACTCAAGGAAGTGTGATTTTCACTCAAAATCGCCCTGGGTTAGATGAAAAAATTTTTAAAATTTATAAATTTAAAACCATGAGCGATGAAAGAGATGAGAAGGGTGAGTTATTAAGCGA
73	1085431	1085495	-	CJJ81176_1167/CJJ81176_1168	hldE/waaD	7.61414	65	GAGATAAAAAGACTTTTTGAAAAGGAAGTCAATGCTTGAGTTTTTAAGTCAGCAAAAACCTAAAA
74	1088096	1088220	-	CJJ81176_1172	CJJ81176_1172	58.5476	125	GCTTTTAGGCGGAAGTTCTAAATTTTTGCAAGAAAAGGGTATTGTGGCTAAAGAATTTGATAATACGCATTTTATTTTTGCCAAGGAAGGTAAAATTTTAGCTTTTTTTGAGTTTGATAGTGTTT
75	1109356	1109455	-	CJJ81176_1195/CJJ81176_1196	CJJ81176_1195/tsf	6.6439	100	TTTATTTGCTTTGAAGTTGGCGAAGGTTTAGAAAAGAAAACTGAAGATTTTGCGGCTGAAGTTGCTGCACAACTTTAAAAACGGTTAAAAATGGAACTCT
76	1109481	1109660	-	CJJ81176_1196	tsf	20.4103	180	AGAACTTAAAGCTCAAGGTAAACCTGAAAAAATTTGGGACAATATTATCCCGGGCAAAATAAATAGCTTTATAGCCGATAATTCTCAACTCGATAGCAAACTTACTTTAATGGGTCAGTTTTATGTAATGGATGATAAAAAAACTGTAGAACAAGTGATCGCTGAAAAAGAAAAAGAATT
77	1118441	1118530	-	CJJ81176_1203	gidA	22.837	90	TTTTAAATGAAAGTAAGGGTGTAGCCGTTCAAGGAAGTAGGGCACAAATTGATATGGATAAATACCGTATCATTGCACGTAATAAACTTT
78	1137176	1137405	-	CJJ81176_1221	ftsY	49.3742	230	GTAAGAATTTCAAACAAAGCTTTAGAAGGCGCACCCCATAGAAAAATTTTAGTTTTAGATGGAACACAGGGAAATGCTGGAATTTTACAAGCTAAAGCTTTTAATGAGCTTGTAAAACTTGATGGTGTGATTATCACAAAGCTTGATGGGACAGCTAAAGGGGGTGCACTTTTTAGTATAGCAAGAGAGCTTGAGCTTCCTATTTTTTATGTAGGCGTGGGTGAGCAAAT
79	1152771	1153100	-	CJJ81176_1235	CJJ81176_1235	126.464	330	AAATTGATTGATAATCTTATAAGCAATGCTATTAAATACAATAAAAAAGGTGGAGTAATTTCTATAATTTTAAAAACCAATTTTTTAAGTATTGCGGATACAGGTTGTGGAATTTCAAAGTCAAATTTAAATCATATTTTTGATAGATATACAAGATTTAATACCGATCAAGGAGGATTTGGTATAGGGCTTTCTTTGGTAAAAAAAGTTTGTGATGATAATGATATTAAGATTATTTGCGAATCTGTAGAAAATCAAGGGAGTGTTTTTAAATTAAATTGGTAATCAGCAAGGAAAATCCTTGCTGATAAGAGGTTAGAGCAGATATTA
80	1253526	1254205	-	CJJ81176_1338	CJJ81176_1338	6.83422	680	GGTTTCAGCTATCAATGCGGTTAAAGATACCACAGGAGTTCAAGCTTCTAAAGATGAAAACGGCAAGCTTGTTCTTACATCGGCTGATGGCAGGGGTATTAAAATTACTGGAGATATAGGTGTTGGTTCTGGTATTTTGGCAAATCAAAAAGAAAACTATGGGCGATTATCTTTAGTTAAAAATGATGGTAGAGATATCAATATAAGTGGAACCAATCTTAGTGCTATAGGTATGGGTACAACAGATATGATTTCTCAATCTTCAGTGTCTTTAAGAGAATCAAAAGGTCAAATTTCAGCAACCAATGCCGATGCTATGGGATTTAATTCTTATAAAGGTGGTGGAAAATTTGTTTTTACTCAAAATGTAAGTTCAATTTCTGCATTTATGAGTGCACA…
81	1254276	1255075	-	CJJ81176_1338	CJJ81176_1338	29.914	800	ACACTTCTTGCTTTAATCTTTTCGATGCAATATTTTGAAAGGATTTAAAATGGGTTTTAGGATAAACACCAACATCGGTGCATTAAATGCACATGCAAATTCAGTTGTTAACTCTAATGAACTTGACAAGTCTTTAAGTAGACTAAGTTCAGGTCTTAGAATTAACTCAGCAGCAGATGATGCTTCAGGGATGGCGATAGCAGATTCTTTGCGTTCACAAGCAGCAACTTTAGGTCAAGCTATAAACAATGGTAATGATGCCATAGGTATTTTGCAAACTGCAGATAAAGCTATGGATGAGCAATTAAAAATTCTTGATACTATCAAGACTAAAGCTACTCAAGCAGCTCAAGATGGACAAAGTTTAAAAACAAGAACTATGCTTCAAGCAGATATTAA…
82	1255096	1257205	-	CJJ81176_1339/CJJ81176_1340	CJJ81176_1339/CJJ81176_1340	92.0995	2110	TTCTTTTTTAAATGATGGTGTTTTAAAAGGAGTTATTTTTCATAAAGGTAAATTATTGAGTGAAGTTATTGTTAGTAAAATTGAAGATGAAAGAGAGTATTTATTAATATACTTGACATTTTATAAACAGTGGCTTGAAATTTTTATTTGCAGATTCCAATTAAAATGCGATATTTATAATTTTTTAGTTTAAGGTATAAATTTTTAAAAAAAAGTAACGATATAGCATTTAACAAGCTCATGGATGAGTTTGAAATTATTTAAAAGGATTTAAAATGGGATTTCGTATTAACACAAATGTTGCAGCATTGAATGCAAAAGCAAACTCTGATCTTAATGCTAAAAGTTTAGATGCTTCTTTAAGCAGACTTAGTTCAGGTCTTAGAATTAACTCAGCAG…
83	1332456	1332515	-	CJJ81176_1411	CJJ81176_1411	6.00467	60	CTTGCGAGGGAGTGCAAACTAAATATCATTTTTTAACATGGAATGATATTGTTAAGAAAA
84	1355681	1355735	-	CJJ81176_1434	CJJ81176_1434	5.98783	55	AGCCTTAAATTTAGAAGAATTCAAGGAAGAATTTTATTTTTTGAAAAATTCCTTG
85	1355746	1355800	-	CJJ81176_1434	CJJ81176_1434	5.19502	55	TGGTGGAATTTATATTATAAAAATAATAAAGTCGACTTTAATGAAAGAAATGTTT
86	1453816	1453840	-	CJJ81176_1533	CJJ81176_1533	8.75014	25	AGCAAGGATGCGAAATTTACACCCT
87	1464046	1464070	-	CJJ81176_1541	CJJ81176_1541	593.042	25	ATTTTACAAGGAAGTAAGGCTAAAT
88	1522736	1522830	-	CJJ81176_1605	CJJ81176_1605	10.3559	95	GGTTTAAAATGCGATTTTTGTCCTTCTCGAAAAGGAATTCGCGGGGTAATGAGTGAAGAAAAATTTCAAAACTTAGCTCATGAAATTTCTAATAA
89	1555996	1556280	-	CJJ81176_1646	nhaA-2	27.5632	285	TTTAAATAATTATTTCTTTAGTATTTTTTCGTTATAATTTTGCCATTTTATTTATCGTATTAAATTTTTATAATATTTATTTAGGAGCAAGGATGCAAATGATAAAGAAGATGGTTTTAAGTGAAACTTTCCCTGGTATTTTGCTTATATTTTTTACATTTTTAGCCTTATTATGTAAAAATTCTTCTTTAAGTGTTATTTATACAGATTTTTTTCATGCTAATTTTACAGTAGGATTTGATCATTTTCAAATTTCAAAGTCGTTGGATTTATGGATAAATGATG
90	1615406	1615470	-	CJJ81176_0025	flgE	5.02201	65	TGATGATGGGGGGCTTACTCGCTATCTTACAAGGAGCGGGGATTTTAAACTAGATGCTTATGGAA
91	1615471	1615875	-	CJJ81176_0025	flgE	47.9474	405	AGAACTTGCTTGTAAACTTCACATAAACGCAAAAGTTTTTTAAAGCCAAAGCGTTAAATTTTTTAAAGCAATATTTTATAAAGGATTTAAGATGATGAGATCACTTTGGTCTGGCGTAAGCGGACTACAAGCACATCAAGTTGCGATGGATGTTGAAGGTAATAACATTTCAAATGTTAATACCACTGGTTTTAAATACTCCCGTGCAGATTTTGGGACTATGTTTAGCCAAACTGTGAAAATCGCTACAGCTCCAACTGATGGAAGAGGTGGATCTAATCCACTTCAAATCGGTCTTGGCGTTTCAGTAAGTTCTACAACTAGAATTCATTCTCAAGGTTCAGTTCAAACCACAGATAAAAACACTGATGTGGCTATAAATGGTGATGGTTTTTTTAT…
pVir plasmid
92	20986	21060	+	CJJ81176_pVir0028/CJJ81176_pVir0029	CJJ81176_pVir0028/CJJ81176_pVir0029	18.3025	75	AAAAAAACAATGGATAAGGCTAAAGTTAAAACAGCAAATAGCCAAGGACAAGGAATGTCATTATGAAAAAAAATA
93	24316	24550	+	CJJ81176_pVir0032	CJJ81176_pVir0032	42.7448	235	GACAAATTACTAAAAGCCACAAAGAAATTTTTGCTTATTTTGAAAAAAATGCAAAAAATGCTAAGATCGTTTTAGGGTATGATAATGATGAAAAAGGACTTGATTTTACTCTAAAAACTAAACAATGCTTTAAACAAAGAGAAATTATAGAAGAAAATCCAAAGCTAAAAGATTTTAACGATGATTTGCTTATATCTAAAGTTTTTGGATTAAAAAAGGATTTTTCTTTAGAAGA
94	1831	1855	-			5.18568	25	TATATTTTTAGATACATTTTCTTCG
95	33111	33200	-	CJJ81176_pVir0049	CJJ81176_pVir0049	26.4109	90	AAGAGATTTTAACAGAAGATGTGATAAAAGATTGGAAAATGGATTTTTCAAATCAAGAAAATGCTAAAGACGCTTGGCATTTGATTTTTT
96	33221	33300	-	CJJ81176_pVir0049	CJJ81176_pVir0049	11.3004	80	GTTAAGCTTTGTTCTAATTTATCTAAAGACGGAGCAAAAAGAGCAATGGATTATATTTTAAATAGTGCTGATACTCCTTA
97	33351	33410	-	CJJ81176_pVir0049	CJJ81176_pVir0049	207.739	60	TAAAAGATAATTATAAACGCAATAAAGTTTTTAATAGTTTTGTTAATAGTTATTCCATAA
pTet plasmid
98	41516	41645	+	CJJ81176_pTet0048	CJJ81176_pTet0048	23.3	130	TTTTGGCGGAAGTATACCGTTCTTTATCCGTATTAGACGGAGCAGTATTATTAGTTTCTGCAAAGGATGGCATACAGGCACAGACCCGTATACTGTTTCATGCACTACAGATAATGAAGATTCCGACAAT

## Sheet: Data S2d
Supplementary Data 2d - List of peaks detected in the control coIP library compared to the CsrA-3xFLAG coIP library in C. jejuni 81-176
Peak ID	Start	End	Strand	Overlapping genes (locus tags)	Overlapping genes (gene names)	Enrichment factor	Peak Size (bp)	Sequence
1	1483996	1484100	-	CJJ81176_1563	nuoB	6.8	105	TGGGGCAGGAGTAATTCTTTATGGGCTTTATCTTATGGACTTGCCTGTTGTGCGATTGAGATGATGGCGGCTGGGGGTTCAAGATATGATTTTGATAGATTTGGA
pVir plasmid
2	14831	14915	-			16	85	TCTCTTCGGTTAGTGCGTTAAAAGATGCTTCATCTAAAATAGAATGAATTAATTCTTCTCTTTGTTTAAATAAATCATCTTTACG
3	18561	18585	-	CJJ81176_pVir0027	CJJ81176_pVir0027	5	25	TGTAGTAGAGTTTGCTTTGAAATTA
4	23141	23170	-			5.2	30	TTTCTCTGCTCTCTGCTCCGCTAAGTCTGC
pTet plasmid
5	42436	42750	+	CJJ81176_pTet0048	CJJ81176_pTet0048	9.2	315	CTTTCTTTTTTGGGGAATGTGCAGATGGAAGTCATTTGTGCCATCCTTGAGGAAAAATATCATGTGGAGGCAGAAATAAAAGAGCCTACTGTTATATATATGGAAAGACCGCTTAGAAAAGCAGAATATACCATCCACATAGAAGTCCCGCCAAATCCTTTCTGGGCTTCTGTCGGGTTGTCCATAGAGCCGCTCCCTATTGGAAGCGGAGTGCAGTATGAAAGCAGAGTTTCACTTGGATATTTAAATCAATCGTTCCAAAATGCGGTTATGGAGGGGGTTCTTTATGGCTGCGAGCAGGGGCTGTATGGATGG
6	42771	42815	+	CJJ81176_pTet0048	CJJ81176_pTet0048	10.6	45	CTGTTTTGAATATGGATTGTATTATAGTCCTGTAAGTACCCCCGC
7	42931	43095	+	CJJ81176_pTet0048	CJJ81176_pTet0048	10.2	165	CGGGCGTATCATGATGCTCCAAGGTATTGTGCAGATATTGTAAGTACTCAGATAAAGAATGACGAGGTCATTCTGAAAGGAGAAATCCCTGCTAGATGTATTCAAGAATACAGGAACGATTTAACTTATTTCACAAATGGGCAGGGAGTCTGCTTGACAGAGTTA
8	43141	43185	+	CJJ81176_pTet0048	CJJ81176_pTet0048	34.9	45	CGCCCGAATAGCCGTATAGATAAGGTTCGGCATATGTTCCACAAG
9	43256	43280	+			5.3	25	GCGAATGGATATTGTGTCCTGTTTG
10	10506	10535	-	CJJ81176_pTet0011	CJJ81176_pTet0011	undefined*	30	GAAGATTTCTATAAAGAAAAAAGCAAGAAT
11	10826	10885	-	CJJ81176_pTet0011	CJJ81176_pTet0011	13.3	60	CTATAATGCTACATTCGGATTATAGATCTTTAGGGATAGGAACATTCGTGATAAATAAAA
12	14841	14865	-			7.2	25	ATTCCAAAATTTTTTCGTTAAAAGT
13	20241	20285	-	CJJ81176_pTet0024	CJJ81176_pTet0024	5.6	45	GAAGTATGTTAGAAATAATTAATTTAGTGCTTGAATTTAATTCTA
*Undefined value for enrichment factor as no reads are mapped to this peak in the control coIP library
